# Supplementary material for: Reversal of cancer gene expression identifies repurposed drugs for diffuse intrinsic pontine glioma
Source: Acta Neuropathol Commun. 2022 Oct 23;10:150. doi: 10.1186/s40478-022-01463-z (PMC9590174; doi:10.1186/s40478-022-01463-z)
Supplement: Supplementary file 2 — Additional file 2: Table S2. Comparison of gene signature of DIPG in six previously published data. [file 40478_2022_1463_MOESM2_ESM.xlsx]

## Sheet: Table_1_comparison_of_signature
name	correlation
meta signature	0.61
Anastas Cancer Cell 2019 KDM1A (up/down)	-0.12
Anastas Cancer Cell 2019 survival	0.03
Pathania Cancer Cell 2017 K27M pHGG	0.1
Paugh JCO 2011 DIPGvsHGG	0.21
Saratsis Acta 2013 DIPGvsOther	0.03
Saratsis Acta 2013 DIPGvsNormal	-0.16
