# Supplementary material for: Reversal of cancer gene expression identifies repurposed drugs for diffuse intrinsic pontine glioma
Source: Acta Neuropathol Commun. 2022 Oct 23;10:150. doi: 10.1186/s40478-022-01463-z (PMC9590174; doi:10.1186/s40478-022-01463-z)
Supplement: Supplementary file 5 — Additional file 5: Table S4. Top 20 hits of drugs identified by machine-learning aided drug repurposing pipeline in this study. [file 40478_2022_1463_MOESM5_ESM.xlsx]

## Sheet: Table_3_top_20_hits
pert_iname	clinical_phase	moa	target	n (# profiles)	sd (standard deviation of RGES)	sRGES
triptolide	Phase 3	RNA polymerase inhibitor	RELA	89	0.18832	-0.451062
mycophenolic-acid	Launched	dehydrogenase inhibitor|inositol monophosphatase inhibitor	IMPDH1|IMPDH2	35	0.128754	-0.431894
CO-101244	Preclinical	glutamate receptor antagonist	GRIN2B	4	0.256473	-0.429158
mycophenolate-mofetil	Launched	dehydrogenase inhibitor|inositol monophosphatase inhibitor	IMPDH1|IMPDH2	13	0.215431	-0.394943
dabrafenib	Launched	RAF inhibitor	BRAF|LIMK1|NEK11|RAF1|SIK1	12	0.2971	-0.383336
mitomycin-c	Launched	DNA alkylating agent|DNA synthesis inhibitor		25	0.224715	-0.365141
bisindolylmaleimide-ix	Preclinical	PKC inhibitor	AKT1|GSK3B|LCK|MAPK1|MAPK11|MAPK12|MAPK14|MAPK8|PRKCA|ROCK1|RPS6KB1|SIRT1	19	0.198106	-0.363261
daunorubicin	Launched	RNA synthesis inhibitor|topoisomerase inhibitor	TOP2A|TOP2B	107	0.235455	-0.358806
methotrexate	Launched	dihydrofolate reductase inhibitor	DHFR	10	0.18355	-0.346137
clofarabine	Launched	ribonucleotide reductase inhibitor	POLA1|POLD1|POLE|RRM1|RRM2|RRM2B	14	0.142251	-0.344976
ryuvidine	Preclinical	histone lysine methyltransferase inhibitor	CDK2|CDK4	21	0.141682	-0.330173
loteprednol	Launched	glucocorticoid receptor agonist|phospholipase inhibitor	NR3C1	4	0.067021	-0.321421
CD-437	Preclinical	retinoid receptor agonist	RARG	67	0.218232	-0.320072
nateglinide	Launched	insulin secretagogue	ABCC8|KCNJ10|KCNJ11|PPARG	3	0.134719	-0.308341
PIK-75	Preclinical	DNA protein kinase inhibitor|PI3K inhibitor	PIK3CA|PIK3CB|PIK3CD|PIK3CG|PRKDC	65	0.255093	-0.304366
oxiconazole	Launched	bacterial cell wall synthesis inhibitor		5	0.183261	-0.293536
idoxuridine	Launched	DNA directed DNA polymerase inhibitor		3	0.0599458	-0.292769
BVT-948	Preclinical	tyrosine phosphatase inhibitor	PTPN1|PTPN11|PTPN2	10	0.172302	-0.291052
dactinomycin	Launched	RNA polymerase inhibitor	POLR2A	25	0.250673	-0.28691
triamterene	Launched	sodium channel blocker	SCNN1A|SCNN1B|SCNN1D|SCNN1G	7	0.202605	-0.281254
