# Supplementary material for: Reversal of cancer gene expression identifies repurposed drugs for diffuse intrinsic pontine glioma
Source: Acta Neuropathol Commun. 2022 Oct 23;10:150. doi: 10.1186/s40478-022-01463-z (PMC9590174; doi:10.1186/s40478-022-01463-z)
Supplement: Supplementary file 6 — Additional file 6: Table S5. The list of altered genes with corresponding pathways. [file 40478_2022_1463_MOESM6_ESM.xlsx]

## Sheet: Table_4_gene_reversed
#change of ranks for each disease gene under drug treatment, negative means the high potency to decrease and postive means the high potency to increase expression
Symbol	log2FoldChange	triptolide	mycophenolic.acid	mycophenolate.mofetil	triamterene	relcovaptan	zatebradine	trioxsalen	pathway
KIF20A	0	-70	-87	-96	-93	-4	-58	-84
BIRC5	0	-65	-91	-91	-50	-49	-27	-85
CDC20	0	-89	-90	-90	-91	-78	-91	-75	nuclear division; chromosome segregation; organelle fission; nuclear chromosome segregation; mitotic nuclear division; mitotic sister chromatid segregation; sister chromatid segregation; microtubule cytoskeleton organization involved in mitosis; meiotic nuclear division; regulation of nuclear division; meiotic cell cycle
KIF14	0	-75	-82	-88	-26	-65	-29	-17	nuclear division; chromosome segregation; organelle fission; nuclear chromosome segregation; mitotic nuclear division; mitotic sister chromatid segregation; sister chromatid segregation; regulation of mitotic cell cycle; mitotic cell cycle phase transition
UBE2C	0	-87	-83	-83	-40	-94	-87	-53	nuclear division; chromosome segregation; organelle fission; nuclear chromosome segregation; mitotic nuclear division; mitotic sister chromatid segregation; sister chromatid segregation; regulation of mitotic cell cycle; mitotic cell cycle phase transition; regulation of chromosome segregation; chromosome separation
TOP2A	0	-90	-80	-80	-55	-12	-11	-24	nuclear division; chromosome segregation; organelle fission; nuclear chromosome segregation; sister chromatid segregation; meiotic nuclear division; chromosome separation; meiotic cell cycle
CCNB2	0	-75	-69	-79	-36	-24	-83	-54	nuclear division; organelle fission; mitotic cell cycle phase transition; meiotic nuclear division; meiotic cell cycle
KIF2C	0	-72	-73	-79	-35	-33	-32	-51	nuclear division; chromosome segregation; organelle fission; nuclear chromosome segregation; mitotic nuclear division; mitotic sister chromatid segregation; sister chromatid segregation; regulation of chromosome segregation
BUB1B	0	-33	-81	-78	-82	5	-3	-8	nuclear division; chromosome segregation; organelle fission; nuclear chromosome segregation; mitotic nuclear division; mitotic sister chromatid segregation; sister chromatid segregation; regulation of mitotic cell cycle; mitotic cell cycle phase transition; meiotic nuclear division; regulation of chromosome segregation; regulation of nuclear division; chromosome separation; meiotic cell cycle
MYC	0	-83	-83	-76	6	-32	-66	-1	regulation of mitotic cell cycle; mitotic cell cycle phase transition
SMC4	0	-59	-76	-76	-62	-44	-56	-27	nuclear division; chromosome segregation; organelle fission; nuclear chromosome segregation; mitotic nuclear division; mitotic sister chromatid segregation; sister chromatid segregation; meiotic nuclear division; meiotic cell cycle
MELK	0	-77	-54	-71	-11	-18	-40	-28	mitotic cell cycle phase transition
AURKA	0	-70	-67	-69	-71	-50	-32	-57	nuclear division; organelle fission; mitotic nuclear division; regulation of mitotic cell cycle; mitotic cell cycle phase transition; microtubule cytoskeleton organization involved in mitosis; meiotic nuclear division; regulation of nuclear division; meiotic cell cycle
CENPE	0	-44	-59	-68	-49	4	-37	1	nuclear division; chromosome segregation; organelle fission; nuclear chromosome segregation; mitotic nuclear division; mitotic sister chromatid segregation; sister chromatid segregation; regulation of mitotic cell cycle; mitotic cell cycle phase transition; microtubule cytoskeleton organization involved in mitosis; regulation of chromosome segregation; chromosome separation
E2F2	0	-10	-54	-66	-26	-39	-26	-26
CCNB1	0	-54	-64	-62	-70	-42	-8	9	nuclear division; chromosome segregation; organelle fission; nuclear chromosome segregation; mitotic nuclear division; mitotic sister chromatid segregation; sister chromatid segregation; regulation of mitotic cell cycle; mitotic cell cycle phase transition; microtubule cytoskeleton organization involved in mitosis; regulation of chromosome segregation; regulation of nuclear division; chromosome s…
PLK1	0	-58	-60	-62	-55	-24	-15	-2
AURKB	0	-62	-44	-60	-83	-25	16	-60	nuclear division; chromosome segregation; organelle fission; nuclear chromosome segregation; mitotic nuclear division; mitotic sister chromatid segregation; sister chromatid segregation; regulation of mitotic cell cycle; mitotic cell cycle phase transition; microtubule cytoskeleton organization involved in mitosis; regulation of chromosome segregation; regulation of nuclear division; chromosome s…
DNAJB1	0	-63	-48	-59	-41	-33	-14	15
NUSAP1	0	-25	-60	-59	-70	1	-48	-52	nuclear division; chromosome segregation; organelle fission; nuclear chromosome segregation; mitotic nuclear division; mitotic sister chromatid segregation; sister chromatid segregation; regulation of mitotic cell cycle; microtubule cytoskeleton organization involved in mitosis; regulation of nuclear division
CCNA2	0	-57	-51	-57	-35	-15	-25	1
SOX4	0	-82	-55	-50	-6	-21	-26	-46
GLI2	0	4	-36	-49	-39	5	7	-6
IGF2BP2	0	-46	-54	-49	-55	-66	-3	4
ORC1	0	-17	-6	-46	-72	-6	2	17	regulation of mitotic cell cycle; mitotic cell cycle phase transition
EZH2	0	-57	-34	-43	-36	-38	-45	-43	regulation of mitotic cell cycle; mitotic cell cycle phase transition
MYBL2	0	-39	-41	-43	-90	-45	-5	-15	nuclear division; organelle fission; mitotic nuclear division; microtubule cytoskeleton organization involved in mitosis
CCNF	0	-44	-44	-41	8	-7	-13	18
COL4A1	0	18	-3	-41	-61	15	-10	22
CCND1	0	-30	-62	-36	-10	1	-53	-1
CDCA4	0	-43	-48	-33	-17	-51	47	-21
TRIB3	0	-41	-47	-32	-59	11	9	-1
ETV1	0	-9	-40	-31	-38	-3	7	-67
PLOD3	0	47	-17	-31	-25	8	37	11
PYCR1	0	-7	-31	-30	41	-18	-44	-33
SOX2	0	10	-14	-30	-57	29	30	-10
EIF4EBP1	0	-1	-27	-29	36	-48	-15	-34
NOTCH1	0	-25	-3	-28	-77	4	-4	-73
EPHB2	0	6	-33	-27	24	12	-13	-35
HMGA2	0	-33	-51	-24	-43	4	-16	-24	regulation of mitotic cell cycle; mitotic cell cycle phase transition
EGFR	0	-40	-47	-23	32	-5	-10	-22
DNMT1	0	14	24	-22	-26	60	56	52
CDK1	0	-73	-12	-20	-42	-68	-33	-47	regulation of mitotic cell cycle; mitotic cell cycle phase transition
TMEM97	0	-31	-10	-12	33	-28.5	-13	2
ARL4C	0	1	31	-11	-29	43	34	39
NCAPD2	0	-1	-12	-11	-56	15	41	39
CASK	0	29	-49	-7	5	-27	-37	15
CDC25A	0	-55	-8	-5	-46	-56	-50	-10
DYRK3	0	3	24	3	-56	20	-1	12
MAMLD1	0	7	7	4	32	1	-1	-16
ZMIZ1	0	-30	-30	5	0	29	-24	36
KDM5B	0	-19	-13	6	-39	-24	24	-58
POLR2I	0	52	3	7	72	-16	14	-2
DSG2	0	25	-1	10	-31	4	-19	31
CD40	0	60	55	11	29	75	21	73
CHIC2	0	-54	-23	11	-16	-11	1	-26
VGLL4	0	-16	-8	11	22	45	-4	-3
BRCA1	0	-23	27	12	22	-48	8	4
CISD1	0	61	53	12	22	41	53	10	cellular respiration; energy derivation by oxidation of organic compounds; generation of precursor metabolites and energy
CHEK1	0	4	1	15	17	-15	40	-8
BCL7B	0	-23	8	20	72	3	-16	-25
GPC1	0	43	8	20	-47	17	-3	20
POLB	0	47	39	21	17	8	29	7
TGFB3	0	56	45	21	15	37	55	-33
TRAM2	0	-18	13	28	5	57	36	51
CHMP4A	0	27	24	29	64	-11	-12	1
BACE2	0	45	14	32	41	5	31	8
CD44	0	26	26	34	3	42	5	46
SNCA	0	77	58	36	18	91	88	7	oxidative phosphorylation; aerobic respiration; ATP synthesis coupled electron transport; mitochondrial ATP synthesis coupled electron transport; cellular respiration; respiratory electron transport chain; aerobic electron transport chain; energy derivation by oxidation of organic compounds; ATP metabolic process; electron transport chain; generation of precursor metabolites and energy; mitochond…
CHN1	0	78	49	37	25	67	61	97
HPRT1	0	53	29	42	86	3	74	20
PSME1	0	69	27	42	49	-22	-20	-16
TIMELESS	0	0	20	43	23	39	33	34
CALM3	0	71	55	44	19	46	30	83
RAP1GAP	0	19	17	44	79	6	-6	-8
PSME2	0	72	57	46	19	-3	-6	7
MAP7	0	36	34	47	57	46	26	66
DHRS7	0	9	30	49	55	1	-38	32
POLD4	0	27	61	50	63	-12	4	-15
PKIG	0	28	25	51	38	-12	58	23
ANXA7	0	20	48	55	37	-7.5	-19	44
PNP	0	18	78	56	22	-3	19	33
HEBP1	0	17	50	57	30	23	-7	34
TCEAL4	0	40	69	58	37	-9	-1	-21
NOS3	0	63	40	59	74	47	16	52
SKP1	0	52	71	60	21	-8	-15	31
CLTB	0	52	66	62	4	26	1	-17
FIS1	0	50	60	62	65	-16	-4	6	ATP metabolic process
SPAG7	0	3	58	62	59	31	29	-19
TRAPPC6A	0	67	28	62	66	17	-11	45
SNAP25	0	76	63	65	50	57	94	95
PSMB10	0	76	74	66	46	11	-4	49
ATP6V1D	0	12	53	69	31	13	-16	-2
SLC25A4	0	38	69	69	52	47	25	5	generation of precursor metabolites and energy
ETFB	0	71	68	70	54	22	25	-22	cellular respiration; respiratory electron transport chain; energy derivation by oxidation of organic compounds; electron transport chain; generation of precursor metabolites and energy
PAK6	0	53	53	71	79	71	-3	57
CSRP1	0	20	66	78	19	31	12	-4
S100A13	0	97	91	80	69	19	14	50
CCDC85B	0	20	72	82	80	3	16	-6
ALDOC	0	89	87	84	21	-4	57	9	ATP metabolic process; generation of precursor metabolites and energy
MYL9	0	87	87	84	20	-6	84	42
SFN	0	30	100	99	69	78	39	28
