# Supplementary material for: Reversal of cancer gene expression identifies repurposed drugs for diffuse intrinsic pontine glioma
Source: Acta Neuropathol Commun. 2022 Oct 23;10:150. doi: 10.1186/s40478-022-01463-z (PMC9590174; doi:10.1186/s40478-022-01463-z)
Supplement: Supplementary file 8 — Additional file 8: Table S7. The list of differential expression genes upon drug treament in SU-DIPG-IV cells. [file 40478_2022_1463_MOESM8_ESM.xlsx]

## Sheet: MMF_SIG
identifier	log2FoldChange	logCPM	LR	pvalue	padj	tax_id	GeneID	LocusTag	chromosome	map_location	description	type	Symbol_autho	name	status	other	Symbol	diffexpressed	delabel
ENSG00000000003	0.0355994	5.21077	0.0515857	0.820327	1	9606	7105	UNQ767/PRO1560	X	Xq22	tetraspanin 6	protein-coding	TSPAN6	tetraspanin 6	O	A15 homolog|putative NF-kappa-B-activati	TSPAN6	NO	#N/A
ENSG00000000005	-0.399682	0.0354625	1.34729	0.245752	1	9606	64102	UNQ771/PRO1565	X	Xq21.33-q23	tenomodulin	protein-coding	TNMD	tenomodulin	O	BRICHOS domain containing 4|chondromodul	TNMD	NO	#N/A
ENSG00000000419	-0.0187627	5.61869	0.0109908	0.916505	1	9606	8813	RP5-914P20.2	20	20q13.13	dolichyl-phosphate mannosyltransferase polypeptide 1, catalytic subunit	protein-coding	DPM1	dolichyl-phosphate mannosyltransferase polypeptide 1, catalytic subunit	O	DPM synthase complex, catalytic subunit|	DPM1	NO	#N/A
ENSG00000000457	0.18401	3.78463	1.37128	0.241592	1	9606	57147	RP1-97P20.2	1	1q24.2	SCY1-like 3 (S. cerevisiae)	protein-coding	SCYL3	SCY1-like 3 (S. cerevisiae)	O	SCY1-like protein 3|ezrin-binding partne	SCYL3	NO	#N/A
ENSG00000000460	0.241472	5.70521	2.5783	0.108338	1	9606	55732	NULL	1	1q24.2	chromosome 1 open reading frame 112	protein-coding	C1orf112	chromosome 1 open reading frame 112	O	uncharacterized protein C1orf112	C1orf112	NO	#N/A
ENSG00000000971	0.117207	5.53958	0.58452	0.444546	1	9606	3075	RP1-177P10.1	1	1q32	complement factor H	protein-coding	CFH	complement factor H	O	H factor 1 (complement)|H factor 2 (comp	CFH	NO	#N/A
ENSG00000001036	0.228128	7.3375	2.84905	0.0914281	1	9606	2519	RP1-20N2.5	6	6q24	fucosidase, alpha-L- 2, plasma	protein-coding	FUCA2	fucosidase, alpha-L- 2, plasma	O	alpha-L-fucosidase 2|alpha-L-fucoside fu	FUCA2	NO	#N/A
ENSG00000001084	0.0691974	5.21569	0.234855	0.627947	1	9606	2729	NULL	6	6p12	glutamate-cysteine ligase, catalytic subunit	protein-coding	GCLC	glutamate-cysteine ligase, catalytic subunit	O	GCS heavy chain|gamma-ECS|gamma-glutamyl	GCLC	NO	#N/A
ENSG00000001167	-0.280043	6.09511	4.12565	0.0422379	1	9606	4800	NULL	6	6p21.3	nuclear transcription factor Y, alpha	protein-coding	NFYA	nuclear transcription factor Y, alpha	O	CAAT box DNA-binding protein subunit A|C	NFYA	NO	#N/A
ENSG00000001460	-0.0993907	2.88453	0.319786	0.571736	1	9606	90529	RP3-462O23.2	1	1p36.11	sperm-tail PG-rich repeat containing 1	protein-coding	STPG1	sperm-tail PG-rich repeat containing 1	O	O(6)-methylguanine-induced apoptosis 2|O	STPG1	NO	#N/A
ENSG00000001461	0.283006	4.56719	2.42553	0.119373	1	9606	57185	RP3-462O23.3	1	1p36.12-p35.1	NIPA-like domain containing 3	protein-coding	NIPAL3	NIPA-like domain containing 3	O	NIPA-like protein 3	NIPAL3	NO	#N/A
ENSG00000001497	-0.049082	6.25796	0.132255	0.716105	1	9606	81887	RP3-475B7.2	X	Xq12	LAS1-like (S. cerevisiae)	protein-coding	LAS1L	LAS1-like (S. cerevisiae)	O	protein LAS1 homolog|ribosomal biogenesi	LAS1L	NO	#N/A
ENSG00000001561	0.941395	1.32087	19.5041	1.00386e-05	0.131446	9606	22875	NULL	6	6p21.1	ectonucleotide pyrophosphatase/phosphodiesterase 4 (putative)	protein-coding	ENPP4	ectonucleotide pyrophosphatase/phosphodiesterase 4 (putative)	O	E-NPP 4|NPP-4|ectonucleotide pyrophospha	ENPP4	NO	#N/A
ENSG00000001617	-0.0518536	3.15432	0.0783959	0.779483	1	9606	6405	NULL	3	3p21.3	sema domain, immunoglobulin domain (Ig), short basic domain, secreted, (semaphorin) 3F	protein-coding	SEMA3F	sema domain, immunoglobulin domain (Ig), short basic domain, secreted, (semaphorin) 3F	O	sema III/F|sema IV|sema domain, immunogl	SEMA3F	NO	#N/A
ENSG00000001629	-0.155905	6.52633	1.12518	0.288805	1	9606	54467	NULL	7	7q21.2	ankyrin repeat and IBR domain containing 1	protein-coding	ANKIB1	ankyrin repeat and IBR domain containing 1	O	ankyrin repeat and IBR domain-containing	ANKIB1	NO	#N/A
ENSG00000001630	-0.12739	7.58999	0.861225	0.353396	1	9606	1595	NULL	7	7q21.2	cytochrome P450, family 51, subfamily A, polypeptide 1	protein-coding	CYP51A1	cytochrome P450, family 51, subfamily A, polypeptide 1	O	CYPLI|cytochrome P450 51A1|cytochrome P4	CYP51A1	NO	#N/A
ENSG00000001631	-0.0123132	4.88832	0.00653711	0.935559	1	9606	889	NULL	7	7q21.2	KRIT1, ankyrin repeat containing	protein-coding	KRIT1	KRIT1, ankyrin repeat containing	O	ankyrin repeat-containing protein Krit1|	KRIT1	NO	#N/A
ENSG00000002016	0.710988	3.25833	19.0308	1.28624e-05	0.16797	9606	5893	NULL	12	12p13-p12.2	RAD52 homolog (S. cerevisiae)	protein-coding	RAD52	RAD52 homolog (S. cerevisiae)	O	DNA repair protein RAD52 homolog|recombi	RAD52	NO	#N/A
ENSG00000002330	-0.143772	5.27294	0.889606	0.345584	1	9606	572	NULL	11	11q13.1	BCL2-associated agonist of cell death	protein-coding	BAD	BCL2-associated agonist of cell death	O	BCL-X/BCL-2 binding protein|BCL2-antagon	BAD	NO	#N/A
ENSG00000002549	-0.548386	6.50039	12.6108	0.000383529	1	9606	51056	NULL	4	4p15.32	leucine aminopeptidase 3	protein-coding	LAP3	leucine aminopeptidase 3	O	LAP-3|cytosol aminopeptidase|leucyl amin	LAP3	NO	#N/A
ENSG00000002586	-0.189163	8.33498	0.55033	0.458183	1	9606	4267	NULL	X|Y	Xp22.32 and Yp11.3	CD99 molecule	protein-coding	CD99	CD99 molecule	O	CD99 antigen|E2 antigen|MIC2 (monoclonal	CD99	NO	#N/A
ENSG00000002587	0.00931569	1.11572	0.00181069	0.966058	1	9606	9957	NULL	4	4p16	heparan sulfate (glucosamine) 3-O-sulfotransferase 1	protein-coding	HS3ST1	heparan sulfate (glucosamine) 3-O-sulfotransferase 1	O	3-OST-1|h3-OST-1|heparan sulfate 3-O-sul	HS3ST1	NO	#N/A
ENSG00000002746	0.109584	3.17507	0.466065	0.494803	1	9606	23072	NULL	7	7p13	HECT, C2 and WW domain containing E3 ubiquitin protein ligase 1	protein-coding	HECW1	HECT, C2 and WW domain containing E3 ubiquitin protein ligase 1	O	E3 ubiquitin-protein ligase HECW1|HECT t	HECW1	NO	#N/A
ENSG00000002822	-0.943665	5.24161	35.6886	2.31509e-09	3.11635e-05	9606	8379	NULL	7	7p22	MAD1 mitotic arrest deficient-like 1 (yeast)	protein-coding	MAD1L1	MAD1 mitotic arrest deficient-like 1 (yeast)	O	MAD1-like protein 1|mitotic arrest defic	MAD1L1	NO	#N/A
ENSG00000002834	0.133418	8.39273	0.74705	0.387412	1	9606	3927	NULL	17	17q11-q21.3	LIM and SH3 protein 1	protein-coding	LASP1	LIM and SH3 protein 1	O	LIM and SH3 domain protein 1|metastatic	LASP1	NO	#N/A
ENSG00000002919	-0.17196	4.72643	1.44057	0.230047	1	9606	29916	NULL	17	17q21.32	sorting nexin 11	protein-coding	SNX11	sorting nexin 11	O	sorting nexin-11	SNX11	NO	#N/A
ENSG00000003056	-0.134923	8.05297	0.999643	0.317397	1	9606	4074	NULL	12	12p13	mannose-6-phosphate receptor (cation dependent)	protein-coding	M6PR	mannose-6-phosphate receptor (cation dependent)	O	46-kDa mannose 6-phosphate receptor|CD M	M6PR	NO	#N/A
ENSG00000003096	-0.120099	3.7413	0.594047	0.440858	1	9606	90293	NULL	X	Xq23-q24	kelch-like family member 13	protein-coding	KLHL13	kelch-like family member 13	O	BTB and kelch domain containing 2|kelch-	KLHL13	NO	#N/A
ENSG00000003137	-1.11112	0.439154	19.4794	1.01691e-05	0.133134	9606	56603	NULL	2	2p13.2	cytochrome P450, family 26, subfamily B, polypeptide 1	protein-coding	CYP26B1	cytochrome P450, family 26, subfamily B, polypeptide 1	O	cytochrome P450 26B1|cytochrome P450 ret	CYP26B1	NO	#N/A
ENSG00000003147	-0.350919	0.354698	1.96869	0.160587	1	9606	3382	NULL	7	7p22	islet cell autoantigen 1, 69kDa	protein-coding	ICA1	islet cell autoantigen 1, 69kDa	O	69 kDa islet cell autoantigen|diabetes m	ICA1	NO	#N/A
ENSG00000003249	-0.222227	3.2347	1.75804	0.18487	1	9606	79007	NULL	16	16q24.3	dysbindin (dystrobrevin binding protein 1) domain containing 1	protein-coding	DBNDD1	dysbindin (dystrobrevin binding protein 1) domain containing 1	O	dysbindin domain-containing protein 1	DBNDD1	NO	#N/A
ENSG00000003393	0.120004	4.79355	0.692636	0.405269	1	9606	57679	NULL	2	2q33.1	amyotrophic lateral sclerosis 2 (juvenile)	protein-coding	ALS2	amyotrophic lateral sclerosis 2 (juvenile)	O	alsin|amyotrophic lateral sclerosis 2 ch	ALS2	NO	#N/A
ENSG00000003402	0.0637342	5.01821	0.209494	0.647164	1	9606	8837	NULL	2	2q33-q34	CASP8 and FADD-like apoptosis regulator	protein-coding	CFLAR	CASP8 and FADD-like apoptosis regulator	O	FADD-like anti-apoptotic molecule|FADD-l	CFLAR	NO	#N/A
ENSG00000003436	0.108749	5.44175	0.61678	0.432246	1	9606	7035	NULL	2	2q32	tissue factor pathway inhibitor (lipoprotein-associated coagulation inhibitor)	protein-coding	TFPI	tissue factor pathway inhibitor (lipoprotein-associated coagulation inhibitor)	O	anti-convertin|extrinsic pathway inhibit	TFPI	NO	#N/A
ENSG00000003509	-0.0854784	3.24123	0.260464	0.609802	1	9606	55471	PRO1853	2	2p22.2	NADH dehydrogenase (ubiquinone) complex I, assembly factor 7	protein-coding	NDUFAF7	NADH dehydrogenase (ubiquinone) complex I, assembly factor 7	O	NADH dehydrogenase [ubiquinone] complex	NDUFAF7	NO	#N/A
ENSG00000003756	-0.170623	5.58879	1.35314	0.24473	1	9606	10181	H37	3	3p21.3	RNA binding motif protein 5	protein-coding	RBM5	RNA binding motif protein 5	O	RNA-binding protein 5|putative tumor sup	RBM5	NO	#N/A
ENSG00000003987	0.244363	0.228206	0.794348	0.372789	1	9606	9108	NULL	8	8p22	myotubularin related protein 7	protein-coding	MTMR7	myotubularin related protein 7	O	myotubularin-related protein 7	MTMR7	NO	#N/A
ENSG00000003989	0.265568	6.18582	2.59537	0.107176	1	9606	6542	NULL	8	8p22	solute carrier family 7 (cationic amino acid transporter, y+ system), member 2	protein-coding	SLC7A2	solute carrier family 7 (cationic amino acid transporter, y+ system), member 2	O	low affinity cationic amino acid transpo	SLC7A2	NO	#N/A
ENSG00000004059	0.0381936	5.95361	0.0368821	0.847705	1	9606	381	NULL	7	7q31.3	ADP-ribosylation factor 5	protein-coding	ARF5	ADP-ribosylation factor 5	O	NULL	ARF5	NO	#N/A
ENSG00000004139	0.319711	4.89218	2.92024	0.0874748	1	9606	23098	NULL	17	17q11	sterile alpha and TIR motif containing 1	protein-coding	SARM1	sterile alpha and TIR motif containing 1	O	SAM domain-containing protein 2|sterile	SARM1	NO	#N/A
ENSG00000004142	0.0338082	7.92769	0.0537644	0.816638	1	9606	26073	HSPC017	17	17q11.2	polymerase (DNA-directed), delta interacting protein 2	protein-coding	POLDIP2	polymerase (DNA-directed), delta interacting protein 2	O	38 kDa DNA polymerase delta interaction	POLDIP2	NO	#N/A
ENSG00000004399	-0.371043	6.85899	4.78652	0.0286833	1	9606	23129	NULL	3	3q22.1	plexin D1	protein-coding	PLXND1	plexin D1	O	plexin-D1	PLXND1	NO	#N/A
ENSG00000004455	-0.116773	7.09633	0.644366	0.422134	1	9606	204	NULL	1	1p34	adenylate kinase 2	protein-coding	AK2	adenylate kinase 2	O	ATP-AMP transphosphorylase 2|ATP:AMP pho	AK2	NO	#N/A
ENSG00000004478	-0.231335	8.32532	2.7123	0.0995771	1	9606	2288	NULL	12	12p13.33	FK506 binding protein 4, 59kDa	protein-coding	FKBP4	FK506 binding protein 4, 59kDa	O	51 kDa FK506-binding protein|FK506-bindi	FKBP4	NO	#N/A
ENSG00000004487	-0.072134	7.81122	0.179902	0.671457	1	9606	23028	RP1-184J9.1	1	1p36.12	lysine (K)-specific demethylase 1A	protein-coding	KDM1A	lysine (K)-specific demethylase 1A	O	BRAF35-HDAC complex protein BHC110|FAD-b	KDM1A	NO	#N/A
ENSG00000004534	-0.394956	6.02072	7.89127	0.0049674	1	9606	10180	NULL	3	3p21.3	RNA binding motif protein 6	protein-coding	RBM6	RNA binding motif protein 6	O	RNA-binding motif protein 6|RNA-binding	RBM6	NO	#N/A
ENSG00000004660	-0.0796775	2.60079	0.209034	0.647525	1	9606	84254	NULL	17	17p13.2	calcium/calmodulin-dependent protein kinase kinase 1, alpha	protein-coding	CAMKK1	calcium/calmodulin-dependent protein kinase kinase 1, alpha	O	CAMKK alpha protein|caM-KK 1|caM-KK alph	CAMKK1	NO	#N/A
ENSG00000004700	0.080884	6.75409	0.330907	0.565125	1	9606	5965	NULL	12	12p12	RecQ protein-like (DNA helicase Q1-like)	protein-coding	RECQL	RecQ protein-like (DNA helicase Q1-like)	O	ATP-dependent DNA helicase Q1|DNA helica	RECQL	NO	#N/A
ENSG00000004766	0.193236	4.2779	1.33259	0.248345	1	9606	55610	NULL	7	7q21.3	coiled-coil domain containing 132	protein-coding	CCDC132	coiled-coil domain containing 132	O	coiled-coil domain-containing protein 13	CCDC132	NO	#N/A
ENSG00000004776	0.528561	4.48348	6.7227	0.00951934	1	9606	126393	NULL	19	19q13.12	heat shock protein, alpha-crystallin-related, B6	protein-coding	HSPB6	heat shock protein, alpha-crystallin-related, B6	O	heat shock 20 kDa-like protein p20|heat	HSPB6	NO	#N/A
ENSG00000004777	-0.31019	2.44054	2.33243	0.126704	1	9606	115703	NULL	19	19q13.12	Rho GTPase activating protein 33	protein-coding	ARHGAP33	Rho GTPase activating protein 33	O	neurite outgrowth multiadaptor RhoGAP pr	ARHGAP33	NO	#N/A
ENSG00000004779	-0.258708	6.09216	1.38295	0.239598	1	9606	4706	NULL	16	16p12.2	NADH dehydrogenase (ubiquinone) 1, alpha/beta subcomplex, 1, 8kDa	protein-coding	NDUFAB1	NADH dehydrogenase (ubiquinone) 1, alpha/beta subcomplex, 1, 8kDa	O	CI-SDAP|NADH-ubiquinone oxidoreductase 9	NDUFAB1	NO	#N/A
ENSG00000004864	-0.0850743	5.67034	0.362479	0.547133	1	9606	10165	NULL	7	7q21.3	solute carrier family 25 (aspartate/glutamate carrier), member 13	protein-coding	SLC25A13	solute carrier family 25 (aspartate/glutamate carrier), member 13	O	calcium-binding mitochondrial carrier pr	SLC25A13	NO	#N/A
ENSG00000004866	0.340062	4.36171	5.61535	0.0178039	1	9606	7982	NULL	7	7q31.2	suppression of tumorigenicity 7	protein-coding	ST7	suppression of tumorigenicity 7	O	family with sequence similarity 4, subfa	ST7	NO	#N/A
ENSG00000004897	-0.191914	7.58482	1.90836	0.167146	1	9606	996	NULL	17	17q21.32	cell division cycle 27	protein-coding	CDC27	cell division cycle 27	O	CDC27 homolog|H-NUC|anaphase promoting c	CDC27	NO	#N/A
ENSG00000004961	-0.0206155	5.57597	0.0190029	0.890358	1	9606	3052	NULL	X	Xp22.3	holocytochrome c synthase	protein-coding	HCCS	holocytochrome c synthase	O	cytochrome c heme-lyase|cytochrome c-typ	HCCS	NO	#N/A
ENSG00000004975	-0.0953367	5.66048	0.471595	0.492254	1	9606	1856	NULL	17	17p13.1	dishevelled, dsh homolog 2 (Drosophila)	protein-coding	DVL2	dishevelled, dsh homolog 2 (Drosophila)	O	dishevelled 2 (homologous to Drosophila	DVL2	NO	#N/A
ENSG00000005007	-0.0752168	7.70979	0.313469	0.575559	1	9606	5976	NULL	19	19p13.2-p13.11	UPF1 regulator of nonsense transcripts homolog (yeast)	protein-coding	UPF1	UPF1 regulator of nonsense transcripts homolog (yeast)	O	ATP-dependent helicase RENT1|UP Frameshi	UPF1	NO	#N/A
ENSG00000005022	0.0484943	8.7351	0.0851297	0.770463	1	9606	292	NULL	X	Xq24	solute carrier family 25 (mitochondrial carrier; adenine nucleotide translocator), member 5	protein-coding	SLC25A5	solute carrier family 25 (mitochondrial carrier; adenine nucleotide translocator), member 5	O	ADP,ATP carrier protein 2|ADP,ATP carrie	SLC25A5	NO	#N/A
ENSG00000005059	-0.196281	4.57935	1.71699	0.190081	1	9606	55013	NULL	4	4q25	coiled-coil domain containing 109B	protein-coding	CCDC109B	coiled-coil domain containing 109B	O	coiled-coil domain-containing protein 10	CCDC109B	NO	#N/A
ENSG00000005075	-0.279705	5.53079	2.01531	0.155719	1	9606	5439	NULL	7	7q22.1	polymerase (RNA) II (DNA directed) polypeptide J, 13.3kDa	protein-coding	POLR2J	polymerase (RNA) II (DNA directed) polypeptide J, 13.3kDa	O	DNA-directed RNA polymerase II subunit J	POLR2J	NO	#N/A
ENSG00000005100	-0.143605	5.77163	0.942414	0.331658	1	9606	56919	NULL	17	17p13.2	DEAH (Asp-Glu-Ala-His) box polypeptide 33	protein-coding	DHX33	DEAH (Asp-Glu-Ala-His) box polypeptide 33	O	DEAD/H (Asp-Glu-Ala-Asp/His) box polypep	DHX33	NO	#N/A
ENSG00000005108	-0.732176	2.54738	15.3581	8.89372e-05	1	9606	221981	NULL	7	7p21.3	thrombospondin, type I, domain containing 7A	protein-coding	THSD7A	thrombospondin, type I, domain containing 7A	O	thrombospondin type-1 domain-containing	THSD7A	NO	#N/A
ENSG00000005156	-0.19047	5.82764	1.55586	0.212272	1	9606	3980	NULL	17	17q11.2-q12	ligase III, DNA, ATP-dependent	protein-coding	LIG3	ligase III, DNA, ATP-dependent	O	DNA ligase 3|ligase II, DNA, ATP-depende	LIG3	NO	#N/A
ENSG00000005175	0.163701	5.78223	1.17599	0.278174	1	9606	79657	NULL	12	12q13.11	RNA polymerase II associated protein 3	protein-coding	RPAP3	RNA polymerase II associated protein 3	O	RNA polymerase II-associated protein 3	RPAP3	NO	#N/A
ENSG00000005187	-0.228146	1.00796	0.973781	0.323739	1	9606	6296	NULL	16	16p13.11	acyl-CoA synthetase medium-chain family member 3	protein-coding	ACSM3	acyl-CoA synthetase medium-chain family member 3	O	SA (rat hypertension-associated) homolog	ACSM3	NO	#N/A
ENSG00000005189	0.441943	4.07888	7.98766	0.00470973	1	#N/A	#N/A	#N/A	#N/A	#N/A	#N/A	#N/A	#N/A	#N/A	#N/A	#N/A	AC004381.6	NO	#N/A
ENSG00000005194	0.165204	5.517	1.37316	0.24127	1	9606	57019	CUA001	16	16q21	cytokine induced apoptosis inhibitor 1	protein-coding	CIAPIN1	cytokine induced apoptosis inhibitor 1	O	anamorsin|cytokine-induced apoptosis inh	CIAPIN1	NO	#N/A
ENSG00000005206	-0.0797072	4.2468	0.279795	0.596835	1	9606	56928	NULL	19	19p13.3	signal peptide peptidase like 2B	protein-coding	SPPL2B	signal peptide peptidase like 2B	O	SPP-like 2B|intramembrane protease 4|pre	SPPL2B	NO	#N/A
ENSG00000005238	-0.253592	2.21626	1.91798	0.166079	1	9606	80256	NULL	9	9p13.3	family with sequence similarity 214, member B	protein-coding	FAM214B	family with sequence similarity 214, member B	O	protein FAM214B	FAM214B	NO	#N/A
ENSG00000005243	0.861858	-0.0353314	8.67917	0.00321868	1	9606	51226	NULL	17	17q21.32	coatomer protein complex, subunit zeta 2	protein-coding	COPZ2	coatomer protein complex, subunit zeta 2	O	coatomer subunit zeta-2|nonclathrin coat	COPZ2	NO	#N/A
ENSG00000005249	0.0192589	4.29129	0.0154282	0.901149	1	9606	5577	NULL	7	7q22	protein kinase, cAMP-dependent, regulatory, type II, beta	protein-coding	PRKAR2B	protein kinase, cAMP-dependent, regulatory, type II, beta	O	H_RG363E19.2|WUGSC:H_RG363E19.2|cAMP-dep	PRKAR2B	NO	#N/A
ENSG00000005302	0.173083	4.76707	1.45671	0.227455	1	9606	10943	NULL	X	Xp22.3	male-specific lethal 3 homolog (Drosophila)	protein-coding	MSL3	male-specific lethal 3 homolog (Drosophila)	O	MSL3-like 1|male-specific lethal 3 homol	MSL3	NO	#N/A
ENSG00000005339	-0.187163	7.41858	1.55614	0.212232	1	9606	1387	NULL	16	16p13.3	CREB binding protein	protein-coding	CREBBP	CREB binding protein	O	CREB-binding protein	CREBBP	NO	#N/A
ENSG00000005436	0.193044	5.0389	1.66089	0.197484	1	9606	6936	NULL	2	2p12	GC-rich sequence DNA-binding factor 2	protein-coding	GCFC2	GC-rich sequence DNA-binding factor 2	O	GC binding factor|GC bindng factor|TCF-9	GCFC2	NO	#N/A
ENSG00000005448	0.260355	3.99818	2.03067	0.154152	1	9606	84058	NULL	2	2p13.1	WD repeat domain 54	protein-coding	WDR54	WD repeat domain 54	O	WD repeat-containing protein 54	WDR54	NO	#N/A
ENSG00000005469	-0.253264	2.497	1.97558	0.159857	1	9606	54677	NULL	7	7q21.1	carnitine O-octanoyltransferase	protein-coding	CROT	carnitine O-octanoyltransferase	O	peroxisomal carnitine O-octanoyltransfer	CROT	NO	#N/A
ENSG00000005483	-0.152031	6.46419	1.2619	0.261291	1	9606	55904	NULL	7	7q22.1	lysine (K)-specific methyltransferase 2E	protein-coding	KMT2E	lysine (K)-specific methyltransferase 2E	O	histone-lysine N-methyltransferase MLL5|	KMT2E	NO	#N/A
ENSG00000005486	0.0542713	5.67016	0.149801	0.698726	1	9606	57414	NULL	7	7q11.23	rhomboid domain containing 2	protein-coding	RHBDD2	rhomboid domain containing 2	O	H_RG122E10.2a|H_RG122E10.2b|WUGSC:H_RG12	RHBDD2	NO	#N/A
ENSG00000005700	-0.17645	6.32893	1.44268	0.229706	1	9606	25998	NULL	6	6q14.1	inhibitor of Bruton agammaglobulinemia tyrosine kinase	protein-coding	IBTK	inhibitor of Bruton agammaglobulinemia tyrosine kinase	O	BTK-binding protein|Bruton agammaglobuli	IBTK	NO	#N/A
ENSG00000005801	0.144501	4.21902	0.977726	0.322761	1	9606	7748	NULL	11	11p15.5	zinc finger protein 195	protein-coding	ZNF195	zinc finger protein 195	O	hypoxia-regulated factor-1|krueppel fami	ZNF195	NO	#N/A
ENSG00000005810	-0.065165	7.3759	0.197182	0.657005	1	9606	23077	AC001226.5	13	13q22	MYC binding protein 2, E3 ubiquitin protein ligase	protein-coding	MYCBP2	MYC binding protein 2, E3 ubiquitin protein ligase	O	myc-binding protein 2|pam/highwire/rpm-1	MYCBP2	NO	#N/A
ENSG00000005812	0.116335	6.52916	0.721512	0.395648	1	9606	26224	NULL	13	13q22	F-box and leucine-rich repeat protein 3	protein-coding	FBXL3	F-box and leucine-rich repeat protein 3	O	F-box and leucine-rich repeat protein 3A	FBXL3	NO	#N/A
ENSG00000005882	0.213262	3.65671	1.91913	0.165952	1	9606	5164	NULL	17	17q21.33	pyruvate dehydrogenase kinase, isozyme 2	protein-coding	PDK2	pyruvate dehydrogenase kinase, isozyme 2	O	PDH kinase 2|pyruvate dehydrogenase kina	PDK2	NO	#N/A
ENSG00000005884	0.0458248	8.98715	0.0704368	0.790702	1	9606	3675	NULL	17	17q21.33	integrin, alpha 3 (antigen CD49C, alpha 3 subunit of VLA-3 receptor)	protein-coding	ITGA3	integrin, alpha 3 (antigen CD49C, alpha 3 subunit of VLA-3 receptor)	O	CD49 antigen-like family member C|FRP-2|	ITGA3	NO	#N/A
ENSG00000005889	-0.02209	6.23215	0.0177042	0.894148	1	9606	7543	NULL	X	Xp21.3	zinc finger protein, X-linked	protein-coding	ZFX	zinc finger protein, X-linked	O	X-linked zinc finger protein|zinc finger	ZFX	NO	#N/A
ENSG00000005893	0.0350688	7.62501	0.0639158	0.800411	1	9606	3920	NULL	X	Xq24	lysosomal-associated membrane protein 2	protein-coding	LAMP2	lysosomal-associated membrane protein 2	O	CD107 antigen-like family member B|lysos	LAMP2	NO	#N/A
ENSG00000005961	0.264373	0.10055	0.884088	0.347084	1	9606	3674	NULL	17	17q21.32	integrin, alpha 2b (platelet glycoprotein IIb of IIb/IIIa complex, antigen CD41)	protein-coding	ITGA2B	integrin, alpha 2b (platelet glycoprotein IIb of IIb/IIIa complex, antigen CD41)	O	GPalpha IIb|integrin alpha-IIb|platelet	ITGA2B	NO	#N/A
ENSG00000005981	0.762509	1.99176	14.8475	0.000116564	1	9606	51666	NULL	7	7q21-q22	ankyrin repeat and SOCS box containing 4	protein-coding	ASB4	ankyrin repeat and SOCS box containing 4	O	ankyrin repeat and SOCS box protein 4|an	ASB4	NO	#N/A
ENSG00000006007	0.251795	6.14862	3.33606	0.0677767	1	9606	51573	NULL	16	16p12-p11.2	glycerophosphodiester phosphodiesterase 1	protein-coding	GDE1	glycerophosphodiester phosphodiesterase 1	O	RGS16-interacting membrane protein|membr	GDE1	NO	#N/A
ENSG00000006015	0.26301	4.96644	2.30779	0.128727	1	9606	55049	NULL	19	19p13.11	chromosome 19 open reading frame 60	protein-coding	C19orf60	chromosome 19 open reading frame 60	O	uncharacterized protein C19orf60	C19orf60	NO	#N/A
ENSG00000006016	-0.0420142	5.00723	0.0550266	0.814537	1	9606	9244	UNQ288/PRO327	19	19p12	cytokine receptor-like factor 1	protein-coding	CRLF1	cytokine receptor-like factor 1	O	class I cytokine receptor|cytokine type	CRLF1	NO	#N/A
ENSG00000006025	-0.0461462	2.37636	0.066636	0.796299	1	9606	114881	NULL	17	17q21	oxysterol binding protein-like 7	protein-coding	OSBPL7	oxysterol binding protein-like 7	O	ORP-7|OSBP-related protein 7|oxysterol-b	OSBPL7	NO	#N/A
ENSG00000006042	0.041364	6.23595	0.0805972	0.77649	1	9606	26022	UNQ536/PRO1079	17	17q11.2	transmembrane protein 98	protein-coding	TMEM98	transmembrane protein 98	O	NULL	TMEM98	NO	#N/A
ENSG00000006047	0.0512291	1.80665	0.0645108	0.799503	1	9606	51087	NULL	17	17p13.1	Y box binding protein 2	protein-coding	YBX2	Y box binding protein 2	O	DNA-binding protein C|MSY2 homolog|Y-box	YBX2	NO	#N/A
ENSG00000006062	0.0068798	2.66548	0.00150029	0.969103	1	9606	9020	NULL	17	17q21	mitogen-activated protein kinase kinase kinase 14	protein-coding	MAP3K14	mitogen-activated protein kinase kinase kinase 14	O	NF-kappa-beta-inducing kinase|serine/thr	MAP3K14	NO	#N/A
ENSG00000006118	0.0743802	6.86357	0.310756	0.577216	1	9606	54972	NULL	11	11q12.2	transmembrane protein 132A	protein-coding	TMEM132A	transmembrane protein 132A	O	GRP78-binding protein|HSPA5-binding prot	TMEM132A	NO	#N/A
ENSG00000006125	-0.099012	8.76484	0.37864	0.538332	1	9606	163	NULL	17	17q11.2-q12	adaptor-related protein complex 2, beta 1 subunit	protein-coding	AP2B1	adaptor-related protein complex 2, beta 1 subunit	O	AP-2 complex subunit beta|adapter-relate	AP2B1	NO	#N/A
ENSG00000006128	0.120503	1.86725	0.36862	0.543758	1	9606	6863	NULL	7	7q21-q22	tachykinin, precursor 1	protein-coding	TAC1	tachykinin, precursor 1	O	PPT|neurokinin 1|neurokinin 2|neurokinin	TAC1	NO	#N/A
ENSG00000006194	-0.244574	5.15322	3.10902	0.0778597	1	9606	10127	NULL	16	16p13.3	zinc finger protein 263	protein-coding	ZNF263	zinc finger protein 263	O	zinc finger protein FPM315|zinc finger p	ZNF263	NO	#N/A
ENSG00000006210	-0.0524871	5.04375	0.13033	0.718091	1	9606	6376	A-152E5.2	16	16q13	chemokine (C-X3-C motif) ligand 1	protein-coding	CX3CL1	chemokine (C-X3-C motif) ligand 1	O	C-X3-C motif chemokine 1|CX3C membrane-a	CX3CL1	NO	#N/A
ENSG00000006282	-0.0316943	5.16407	0.0486792	0.825378	1	9606	64847	NULL	17	17q21.33	spermatogenesis associated 20	protein-coding	SPATA20	spermatogenesis associated 20	O	sperm protein SSP411|sperm-specific prot	SPATA20	NO	#N/A
ENSG00000006283	-0.596981	3.40337	7.69082	0.00555025	1	9606	8913	NULL	17	17q22	calcium channel, voltage-dependent, T type, alpha 1G subunit	protein-coding	CACNA1G	calcium channel, voltage-dependent, T type, alpha 1G subunit	O	cav3.1c|voltage-dependent T-type calcium	CACNA1G	NO	#N/A
ENSG00000006327	-0.111817	7.42169	0.259026	0.61079	1	9606	51330	NULL	16	16p13.3	tumor necrosis factor receptor superfamily, member 12A	protein-coding	TNFRSF12A	tumor necrosis factor receptor superfamily, member 12A	O	FGF-inducible 14|fibroblast growth facto	TNFRSF12A	NO	#N/A
ENSG00000006432	-0.0573129	4.01016	0.0977965	0.75449	1	9606	4293	NULL	14	14q24.2	mitogen-activated protein kinase kinase kinase 9	protein-coding	MAP3K9	mitogen-activated protein kinase kinase kinase 9	O	mixed lineage kinase 1 (tyr and ser/thr	MAP3K9	NO	#N/A
ENSG00000006451	-0.100827	6.43106	0.525799	0.468379	1	9606	5898	NULL	7	7p15-p13	v-ral simian leukemia viral oncogene homolog A (ras related)	protein-coding	RALA	v-ral simian leukemia viral oncogene homolog A (ras related)	O	RAS-like protein A|Ras family small GTP	RALA	NO	#N/A
ENSG00000006453	-0.0526001	4.89792	0.139731	0.708549	1	9606	55971	NULL	7	7q22.1	BAI1-associated protein 2-like 1	protein-coding	BAIAP2L1	BAI1-associated protein 2-like 1	O	BAI1-associated protein 2-like protein 1	BAIAP2L1	NO	#N/A
ENSG00000006459	0.730594	2.45093	17.265	3.25116e-05	0.421708	#N/A	#N/A	#N/A	#N/A	#N/A	#N/A	#N/A	#N/A	#N/A	#N/A	#N/A	KDM7A	NO	#N/A
ENSG00000006468	0.195447	6.7242	1.96288	0.161206	1	9606	2115	NULL	7	7p21.3	ets variant 1	protein-coding	ETV1	ets variant 1	O	ETS translocation variant 1|ets variant	ETV1	NO	#N/A
ENSG00000006530	0.138252	5.59583	0.955152	0.328411	1	9606	55750	NULL	7	7q34	acylglycerol kinase	protein-coding	AGK	acylglycerol kinase	O	acylglycerol kinase, mitochondrial|hAGK|	AGK	NO	#N/A
ENSG00000006534	0.288093	3.24355	2.97384	0.0846206	1	9606	221	NULL	11	11q13	aldehyde dehydrogenase 3 family, member B1	protein-coding	ALDH3B1	aldehyde dehydrogenase 3 family, member B1	O	aldehyde dehydrogenase 3B1|aldehyde dehy	ALDH3B1	NO	#N/A
ENSG00000006576	0.0161355	6.13017	0.0122147	0.911997	1	9606	57157	NULL	7	7q11.23-q21	putative homeodomain transcription factor 2	protein-coding	PHTF2	putative homeodomain transcription factor 2	O	NULL	PHTF2	NO	#N/A
ENSG00000006607	0.020594	6.2563	0.0135506	0.90733	1	9606	9855	NULL	2	2q37.3	FERM, RhoGEF and pleckstrin domain protein 2	protein-coding	FARP2	FERM, RhoGEF and pleckstrin domain protein 2	O	FERM domain including RhoGEF|FERM, RhoGE	FARP2	NO	#N/A
ENSG00000006625	-0.0765795	5.73969	0.150166	0.698377	1	9606	79017	NULL	7	7p15-p14	gamma-glutamylcyclotransferase	protein-coding	GGCT	gamma-glutamylcyclotransferase	O	cytochrome c-releasing factor 21|gamma -	GGCT	NO	#N/A
ENSG00000006634	-0.307846	5.99719	4.24424	0.0393838	1	9606	10926	NULL	7	7q21.3	DBF4 homolog (S. cerevisiae)	protein-coding	DBF4	DBF4 homolog (S. cerevisiae)	O	DBF4-type zinc finger-containing protein	DBF4	NO	#N/A
ENSG00000006638	-0.376365	2.87409	5.30246	0.0212953	1	9606	6915	NULL	19	19p13.3	thromboxane A2 receptor	protein-coding	TBXA2R	thromboxane A2 receptor	O	prostanoid TP receptor	TBXA2R	NO	#N/A
ENSG00000006652	0.604771	5.73195	10.4297	0.00124002	1	9606	3475	NULL	7	7q31.1	interferon-related developmental regulator 1	protein-coding	IFRD1	interferon-related developmental regulator 1	O	12-O-tetradecanoylphorbol-13-acetate-ind	IFRD1	NO	#N/A
ENSG00000006695	-0.169769	5.26526	1.14916	0.283725	1	9606	1352	NULL	17	17p12	cytochrome c oxidase assembly homolog 10 (yeast)	protein-coding	COX10	cytochrome c oxidase assembly homolog 10 (yeast)	O	COX10 homolog, cytochrome c oxidase asse	COX10	NO	#N/A
ENSG00000006704	-0.386885	5.14584	7.84375	0.00509967	1	9606	9569	NULL	7	7q11.23	GTF2I repeat domain containing 1	protein-coding	GTF2IRD1	GTF2I repeat domain containing 1	O	USE B1-binding protein|Williams-Beuren s	GTF2IRD1	NO	#N/A
ENSG00000006712	-0.111231	6.23491	0.570449	0.450081	1	9606	54623	NULL	19	19q13.1	Paf1, RNA polymerase II associated factor, homolog (S. cerevisiae)	protein-coding	PAF1	Paf1, RNA polymerase II associated factor, homolog (S. cerevisiae)	O	RNA polymerase II-associated factor 1 ho	PAF1	NO	#N/A
ENSG00000006715	0.0197646	5.70563	0.0196316	0.888571	1	9606	27072	NULL	7	7p14-p13	vacuolar protein sorting 41 homolog (S. cerevisiae)	protein-coding	VPS41	vacuolar protein sorting 41 homolog (S. cerevisiae)	O	S53|vacuolar assembly protein 41|vacuola	VPS41	NO	#N/A
ENSG00000006740	0.185822	2.86905	1.2657	0.260575	1	9606	9912	NULL	17	17p12	Rho GTPase activating protein 44	protein-coding	ARHGAP44	Rho GTPase activating protein 44	O	RICH-2|Rho-type GTPase-activating protei	ARHGAP44	NO	#N/A
ENSG00000006744	-0.147186	7.14933	1.10401	0.293387	1	9606	60528	NULL	17	17p11.2	elaC homolog 2 (E. coli)	protein-coding	ELAC2	elaC homolog 2 (E. coli)	O	RNase Z 2|elaC homolog protein 2|heredit	ELAC2	NO	#N/A
ENSG00000006747	0.134463	0.410675	0.280937	0.596088	1	9606	85477	NULL	7	7p21.3	scinderin	protein-coding	SCIN	scinderin	O	adseverin	SCIN	NO	#N/A
ENSG00000006756	1.06839	4.56778	45.076	1.8953e-11	2.56378e-07	9606	414	NULL	X	Xp22.3	arylsulfatase D	protein-coding	ARSD	arylsulfatase D	O	NULL	ARSD	UP	ARSD
ENSG00000006831	-0.117558	7.30894	0.791695	0.373588	1	9606	79602	NULL	12	12p13.31	adiponectin receptor 2	protein-coding	ADIPOR2	adiponectin receptor 2	O	adiponectin receptor protein 2|progestin	ADIPOR2	NO	#N/A
ENSG00000007047	-0.316688	5.46297	3.88164	0.0488169	1	9606	57787	NULL	19	19q13.3	MAP/microtubule affinity-regulating kinase 4	protein-coding	MARK4	MAP/microtubule affinity-regulating kinase 4	O	MAP/microtubule affinity-regulating kina	MARK4	NO	#N/A
ENSG00000007080	-0.0274215	6.56187	0.0206333	0.885783	1	9606	115098	NULL	19	19p13.11	coiled-coil domain containing 124	protein-coding	CCDC124	coiled-coil domain containing 124	O	coiled-coil domain-containing protein 12	CCDC124	NO	#N/A
ENSG00000007168	-0.105022	7.54904	0.542941	0.461217	1	9606	5048	NULL	17	17p13.3	platelet-activating factor acetylhydrolase 1b, regulatory subunit 1 (45kDa)	protein-coding	PAFAH1B1	platelet-activating factor acetylhydrolase 1b, regulatory subunit 1 (45kDa)	O	LIS-1|PAF acetylhydrolase 45 kDa subunit	PAFAH1B1	NO	#N/A
ENSG00000007171	0.471274	0.618045	3.68332	0.0549592	1	9606	4843	NULL	17	17q11.2-q12	nitric oxide synthase 2, inducible	protein-coding	NOS2	nitric oxide synthase 2, inducible	O	NOS type II|NOS, type II|hepatocyte NOS|	NOS2	NO	#N/A
ENSG00000007202	0.345511	8.37278	2.83088	0.092468	1	9606	9703	NULL	17	17q11.2	KIAA0100	protein-coding	KIAA0100	KIAA0100	O	U937-associated antigen|UPF0378 protein	KIAA0100	NO	#N/A
ENSG00000007237	0.101124	5.45349	0.248009	0.61848	1	9606	8522	NULL	17	17p13.1	growth arrest-specific 7	protein-coding	GAS7	growth arrest-specific 7	O	MLL/GAS7 fusion protein|growth arrest-sp	GAS7	NO	#N/A
ENSG00000007255	-0.282924	2.19523	1.68646	0.194068	1	9606	79090	NULL	19	19q13.32	trafficking protein particle complex 6A	protein-coding	TRAPPC6A	trafficking protein particle complex 6A	O	TRAPP complex subunit 6A|trafficking pro	TRAPPC6A	NO	#N/A
ENSG00000007314	0.995894	2.73097	16.9097	3.92001e-05	0.507446	9606	6329	NULL	17	17q23.3	sodium channel, voltage-gated, type IV, alpha subunit	protein-coding	SCN4A	sodium channel, voltage-gated, type IV, alpha subunit	O	skeletal muscle voltage-dependent sodium	SCN4A	NO	#N/A
ENSG00000007341	0.634307	3.88118	11.4344	0.000720975	1	9606	54879	RP4-770C6.2	1	1p13.2	suppression of tumorigenicity 7 like	protein-coding	ST7L	suppression of tumorigenicity 7 like	O	ST7-related protein|suppressor of tumori	ST7L	NO	#N/A
ENSG00000007376	-0.90604	5.33977	39.1174	3.9908e-10	5.38479e-06	9606	113000	NULL	16	16p13.3	RNA pseudouridylate synthase domain containing 1	protein-coding	RPUSD1	RNA pseudouridylate synthase domain containing 1	O	RNA pseudouridylate synthase domain-cont	RPUSD1	NO	#N/A
ENSG00000007384	0.127179	4.55334	0.513288	0.473719	1	9606	64285	NULL	16	16p13.3	rhomboid 5 homolog 1 (Drosophila)	protein-coding	RHBDF1	rhomboid 5 homolog 1 (Drosophila)	O	epidermal growth factor receptor, relate	RHBDF1	NO	#N/A
ENSG00000007392	-0.136863	4.80282	0.429108	0.512427	1	9606	55692	LA16c-OS12.1	16	16p13.3	LUC7-like (S. cerevisiae)	protein-coding	LUC7L	LUC7-like (S. cerevisiae)	O	putative RNA-binding protein Luc7-like 1	LUC7L	NO	#N/A
ENSG00000007516	2.09054	1.463	91.6092	1.056e-21	1.44112e-17	9606	8938	AL031709.1	16	16p13.3	BAI1-associated protein 3	protein-coding	BAIAP3	BAI1-associated protein 3	O	BAI-associated protein 3	BAIAP3	UP	BAIAP3
ENSG00000007520	-0.222419	5.98283	2.38295	0.122666	1	9606	115939	NULL	16	16p13.3	TSR3, 20S rRNA accumulation, homolog (S. cerevisiae)	protein-coding	TSR3	TSR3, 20S rRNA accumulation, homolog (S. cerevisiae)	O	probable ribosome biogenesis protein C16	TSR3	NO	#N/A
ENSG00000007541	-1.66782	4.62537	74.5331	5.96296e-18	8.12752e-14	9606	9091	NULL	16	16p13.3	phosphatidylinositol glycan anchor biosynthesis, class Q	protein-coding	PIGQ	phosphatidylinositol glycan anchor biosynthesis, class Q	O	N-acetylglucosaminyl transferase compone	PIGQ	DOWN	PIGQ
ENSG00000007545	-0.298106	5.32727	4.31111	0.0378642	1	9606	57585	LA16c-431H6.2	16	16p13.3	Crm, cramped-like (Drosophila)	protein-coding	CRAMP1L	Crm, cramped-like (Drosophila)	O	T-complex expressed gene 4|hematological	CRAMP1L	NO	#N/A
ENSG00000007866	-0.317687	4.81394	4.99326	0.0254462	1	9606	7005	RP1-109F14.4	6	6p21.2	TEA domain family member 3	protein-coding	TEAD3	TEA domain family member 3	O	TEA domain family member 5|transcription	TEAD3	NO	#N/A
ENSG00000007923	-0.352409	6.22005	6.75769	0.00933445	1	9606	55735	RP1-126A5.3	1	1p36.31	DnaJ (Hsp40) homolog, subfamily C, member 11	protein-coding	DNAJC11	DnaJ (Hsp40) homolog, subfamily C, member 11	O	dnaJ homolog subfamily C member 11|novel	DNAJC11	NO	#N/A
ENSG00000007944	-0.194385	4.45951	1.73512	0.187758	1	9606	29116	RP1-13D10.1	6	6p23-p22.3	myosin regulatory light chain interacting protein	protein-coding	MYLIP	myosin regulatory light chain interacting protein	O	E3 ubiquitin ligase-inducible degrader o	MYLIP	NO	#N/A
ENSG00000007968	-0.24237	4.75739	2.09923	0.147373	1	9606	1870	NULL	1	1p36	E2F transcription factor 2	protein-coding	E2F2	E2F transcription factor 2	O	transcription factor E2F2	E2F2	NO	#N/A
ENSG00000008018	-0.0460628	7.78839	0.0941983	0.758906	1	9606	5689	NULL	6	6q27	proteasome (prosome, macropain) subunit, beta type, 1	protein-coding	PSMB1	proteasome (prosome, macropain) subunit, beta type, 1	O	macropain subunit C5|multicatalytic endo	PSMB1	NO	#N/A
ENSG00000008083	-0.241614	4.95467	2.26185	0.132596	1	9606	3720	NULL	6	6p24-p23	jumonji, AT rich interactive domain 2	protein-coding	JARID2	jumonji, AT rich interactive domain 2	O	jumonji homolog|jumonji-like protein|jum	JARID2	NO	#N/A
ENSG00000008086	0.306757	3.40311	2.70727	0.0998921	1	9606	6792	RP1-245G19.3	X	Xp22	cyclin-dependent kinase-like 5	protein-coding	CDKL5	cyclin-dependent kinase-like 5	O	cyclin dependent kinase 5 transcript|ser	CDKL5	NO	#N/A
ENSG00000008128	-0.596366	3.85836	7.84453	0.00509746	1	9606	728642	RP1-283E3.2	1	1p36.33	cyclin-dependent kinase 11A	protein-coding	CDK11A	cyclin-dependent kinase 11A	O	PITSLRE B|PITSLRE protein kinase beta|PI	CDK11A	NO	#N/A
ENSG00000008130	-0.216788	5.84131	2.34303	0.125845	1	9606	65220	RP1-283E3.6	1	1p36.33	NAD kinase	protein-coding	NADK	NAD kinase	O	poly(P)/ATP NAD kinase	NADK	NO	#N/A
ENSG00000008256	-0.0711319	6.34387	0.280693	0.596248	1	9606	9265	tcag7.847	7	7p22.1	cytohesin 3	protein-coding	CYTH3	cytohesin 3	O	ARF nucleotide-binding site opener 3|PH,	CYTH3	NO	#N/A
ENSG00000008277	0.323652	3.3418	3.67574	0.0552096	1	9606	53616	NULL	7	7q21	ADAM metallopeptidase domain 22	protein-coding	ADAM22	ADAM metallopeptidase domain 22	O	a disintegrin and metalloproteinase doma	ADAM22	NO	#N/A
ENSG00000008282	-0.0611649	6.43989	0.106691	0.743943	1	9606	6856	NULL	7	7q22.3	synaptophysin-like 1	protein-coding	SYPL1	synaptophysin-like 1	O	pantophysin|synaptophysin-like protein 1	SYPL1	NO	#N/A
ENSG00000008283	-0.0383409	4.64965	0.0620021	0.803359	1	9606	1534	NULL	17	17q23.3	cytochrome b561	protein-coding	CYB561	cytochrome b561	O	cytochrome b-561|cytochrome b561 family,	CYB561	NO	#N/A
ENSG00000008294	-0.532525	7.06565	14.4352	0.000145067	1	9606	9043	HLC6	17	17q21.33	sperm associated antigen 9	protein-coding	SPAG9	sperm associated antigen 9	O	C-Jun-amino-terminal kinase-interacting	SPAG9	NO	#N/A
ENSG00000008300	-0.0057796	2.92562	0.00113783	0.973091	1	9606	1951	NULL	3	3p21.31	cadherin, EGF LAG seven-pass G-type receptor 3	protein-coding	CELSR3	cadherin, EGF LAG seven-pass G-type receptor 3	O	EGF-like protein 1|EGF-like-domain, mult	CELSR3	NO	#N/A
ENSG00000008311	0.242051	3.77182	2.26721	0.132138	1	9606	10157	NULL	7	7q31.3	aminoadipate-semialdehyde synthase	protein-coding	AASS	aminoadipate-semialdehyde synthase	O	alpha-aminoadipate semialdehyde synthase	AASS	NO	#N/A
ENSG00000008324	-0.320924	3.87008	3.39218	0.0655061	1	9606	51188	NULL	3	3p21	synovial sarcoma translocation gene on chromosome 18-like 2	protein-coding	SS18L2	synovial sarcoma translocation gene on chromosome 18-like 2	O	SS18-like protein 2|SYT homolog 2	SS18L2	NO	#N/A
ENSG00000008382	0.24493	2.58381	1.89255	0.168914	1	9606	84954	NULL	19	19p13.3	MPN domain containing	protein-coding	MPND	MPN domain containing	O	MPN domain-containing protein	MPND	NO	#N/A
ENSG00000008394	0.0218696	6.57173	0.0103597	0.918929	1	9606	4257	NULL	12	12p12.3-p12.1	microsomal glutathione S-transferase 1	protein-coding	MGST1	microsomal glutathione S-transferase 1	O	glutathione S-transferase 12|microsomal	MGST1	NO	#N/A
ENSG00000008405	-0.0644928	4.35407	0.16807	0.681833	1	9606	1407	NULL	12	12q23-q24.1	cryptochrome 1 (photolyase-like)	protein-coding	CRY1	cryptochrome 1 (photolyase-like)	O	cryptochrome-1	CRY1	NO	#N/A
ENSG00000008441	-0.112681	7.81795	0.420228	0.516823	1	9606	4784	NULL	19	19p13.3	nuclear factor I/X (CCAAT-binding transcription factor)	protein-coding	NFIX	nuclear factor I/X (CCAAT-binding transcription factor)	O	CCAAT-box-binding transcription factor|C	NFIX	NO	#N/A
ENSG00000008513	0.156631	5.34207	0.861982	0.353185	1	9606	6482	NULL	8	8q24.22	ST3 beta-galactoside alpha-2,3-sialyltransferase 1	protein-coding	ST3GAL1	ST3 beta-galactoside alpha-2,3-sialyltransferase 1	O	CMP-N-acetylneuraminate-beta-galactosami	ST3GAL1	NO	#N/A
ENSG00000008516	-0.040507	1.82898	0.0418716	0.837865	1	9606	64386	NULL	16	16p13.3	matrix metallopeptidase 25	protein-coding	MMP25	matrix metallopeptidase 25	O	leukolysin|matrix metallopeptidase-like	MMP25	NO	#N/A
ENSG00000008517	0.568908	2.8378	5.3488	0.0207366	1	9606	9235	NULL	16	16p13.3	interleukin 32	protein-coding	IL32	interleukin 32	O	interleukin-32|interleukin-32 eta|interl	IL32	NO	#N/A
ENSG00000008710	-0.933204	6.61851	25.2727	4.97699e-07	0.00661093	9606	5310	NULL	16	16p13.3	polycystic kidney disease 1 (autosomal dominant)	protein-coding	PKD1	polycystic kidney disease 1 (autosomal dominant)	O	autosomal dominant polycystic kidney dis	PKD1	NO	#N/A
ENSG00000008735	-0.644793	3.94851	16.8163	4.11772e-05	0.532668	9606	23542	NULL	22	22q13.33	mitogen-activated protein kinase 8 interacting protein 2	protein-coding	MAPK8IP2	mitogen-activated protein kinase 8 interacting protein 2	O	C-Jun-amino-terminal kinase-interacting	MAPK8IP2	NO	#N/A
ENSG00000008838	-0.0618035	6.48828	0.20406	0.651464	1	9606	9862	NULL	17	17q21.1	mediator complex subunit 24	protein-coding	MED24	mediator complex subunit 24	O	CRSP complex subunit 4|activator-recruit	MED24	NO	#N/A
ENSG00000008853	0.141782	6.23292	0.785538	0.375453	1	9606	23221	NULL	8	8p21.3	Rho-related BTB domain containing 2	protein-coding	RHOBTB2	Rho-related BTB domain containing 2	O	deleted in breast cancer 2 gene protein|	RHOBTB2	NO	#N/A
ENSG00000008869	0.140577	4.4738	0.740598	0.389469	1	9606	54497	NULL	2	2p22.2	HEAT repeat containing 5B	protein-coding	HEATR5B	HEAT repeat containing 5B	O	HEAT repeat-containing protein 5B	HEATR5B	NO	#N/A
ENSG00000008952	0.00791445	7.6416	0.00296783	0.956555	1	9606	7095	NULL	3	3q26.2	SEC62 homolog (S. cerevisiae)	protein-coding	SEC62	SEC62 homolog (S. cerevisiae)	O	hTP-1|membrane protein SEC62, S.cerevisi	SEC62	NO	#N/A
ENSG00000008988	-0.284608	9.30574	2.31481	0.128147	1	9606	6224	NULL	8	8q12	ribosomal protein S20	protein-coding	RPS20	ribosomal protein S20	O	40S ribosomal protein S20	RPS20	NO	#N/A
ENSG00000009307	-0.00248892	9.15724	0.000331943	0.985464	1	9606	7812	NULL	1	1p22	cold shock domain containing E1, RNA-binding	protein-coding	CSDE1	cold shock domain containing E1, RNA-binding	O	N-ras upstream gene protein|NRAS-related	CSDE1	NO	#N/A
ENSG00000009335	0.0215374	7.78032	0.0213994	0.883696	1	9606	9690	tcag7.998	7	7q36.3	ubiquitin protein ligase E3C	protein-coding	UBE3C	ubiquitin protein ligase E3C	O	ubiquitin-protein isopeptide ligase (E3)	UBE3C	NO	#N/A
ENSG00000009413	-0.171327	5.62894	1.00819	0.315336	1	9606	5980	RP5-1112D6.1	6	6q21	REV3-like, polymerase (DNA directed), zeta, catalytic subunit	protein-coding	REV3L	REV3-like, polymerase (DNA directed), zeta, catalytic subunit	O	DNA polymerase zeta catalytic subunit|Re	REV3L	NO	#N/A
ENSG00000009694	0.0642198	2.60215	0.135145	0.713156	1	9606	10178	RP5-1052M9.2	X	Xq25	teneurin transmembrane protein 1	protein-coding	TENM1	teneurin transmembrane protein 1	O	odz (odd Oz/ten-m, Drosophila) homolog 3	TENM1	NO	#N/A
ENSG00000009780	0.254357	2.99515	1.20604	0.272117	1	9606	199870	RP3-426I6.1	1	1p35.3	family with sequence similarity 76, member A	protein-coding	FAM76A	family with sequence similarity 76, member A	O	protein FAM76A	FAM76A	NO	#N/A
ENSG00000009830	-0.719514	5.15729	22.196	2.4619e-06	0.0324798	9606	29954	NULL	14	14q24	protein-O-mannosyltransferase 2	protein-coding	POMT2	protein-O-mannosyltransferase 2	O	dolichyl-phosphate-mannose--protein mann	POMT2	NO	#N/A
ENSG00000009844	-0.0319693	6.82454	0.0500252	0.823019	1	9606	51534	HSPC228	6	6q24.1	Vps20-associated 1 homolog (S. cerevisiae)	protein-coding	VTA1	Vps20-associated 1 homolog (S. cerevisiae)	O	LYST-interacting protein 5|SKD1-binding	VTA1	NO	#N/A
ENSG00000009950	0.00926753	1.13773	0.0017188	0.96693	1	9606	51085	NULL	7	7q11.23	MLX interacting protein-like	protein-coding	MLXIPL	MLX interacting protein-like	O	MLX-interacting protein-like|Mlx interac	MLXIPL	NO	#N/A
ENSG00000009954	-0.209328	8.12425	1.44269	0.229705	1	9606	9031	NULL	7	7q11.23	bromodomain adjacent to zinc finger domain, 1B	protein-coding	BAZ1B	bromodomain adjacent to zinc finger domain, 1B	O	hWALp2|transcription factor WSTF|tyrosin	BAZ1B	NO	#N/A
ENSG00000010017	-0.130143	6.66096	0.910295	0.340036	1	9606	10048	NULL	6	6p23	RAN binding protein 9	protein-coding	RANBP9	RAN binding protein 9	O	Ran Binding Protein in the Microtubule o	RANBP9	NO	#N/A
ENSG00000010072	0.00334573	4.90903	0.000518052	0.981841	1	9606	83932	RP5-876B10.3	1	1q42.12-q43	SprT-like N-terminal domain	protein-coding	SPRTN	SprT-like N-terminal domain	O	DNA damage protein targeting VCP|DNA dam	SPRTN	NO	#N/A
ENSG00000010165	-0.20466	7.14242	2.23541	0.13488	1	9606	51603	CGI-01	1	1q24-q25.3	methyltransferase like 13	protein-coding	METTL13	methyltransferase like 13	O	antiapoptotic protein FEAT|methyltransfe	METTL13	NO	#N/A
ENSG00000010219	0.0321766	3.4475	0.0287448	0.86537	1	9606	8798	NULL	12	12p13.32	dual-specificity tyrosine-(Y)-phosphorylation regulated kinase 4	protein-coding	DYRK4	dual-specificity tyrosine-(Y)-phosphorylation regulated kinase 4	O	dual specificity tyrosine-phosphorylatio	DYRK4	NO	#N/A
ENSG00000010244	-0.110158	7.64671	0.504579	0.477495	1	9606	7756	NULL	17	17q11.2	zinc finger protein 207	protein-coding	ZNF207	zinc finger protein 207	O	NULL	ZNF207	NO	#N/A
ENSG00000010256	-0.0388323	7.52772	0.082896	0.77341	1	9606	7384	NULL	3	3p21.3	ubiquinol-cytochrome c reductase core protein I	protein-coding	UQCRC1	ubiquinol-cytochrome c reductase core protein I	O	complex III subunit 1|core protein I|cyt	UQCRC1	NO	#N/A
ENSG00000010270	-0.0405202	5.56611	0.0695744	0.791957	1	9606	83930	UNQ855/PRO1864	7	7p14-p13	STARD3 N-terminal like	protein-coding	STARD3NL	STARD3 N-terminal like	O	MLN64 N-terminal domain homolog|STARD3 N	STARD3NL	NO	#N/A
ENSG00000010278	0.045137	6.29453	0.0280545	0.866981	1	9606	928	GIG2	12	12p13.3	CD9 molecule	protein-coding	CD9	CD9 molecule	O	5H9 antigen|BA-2/p24 antigen|CD9 antigen	CD9	NO	#N/A
ENSG00000010292	-0.253446	8.37961	3.45594	0.0630249	1	9606	9918	NULL	12	12p13.3	non-SMC condensin I complex, subunit D2	protein-coding	NCAPD2	non-SMC condensin I complex, subunit D2	O	XCAP-D2 homolog|chromosome condensation	NCAPD2	NO	#N/A
ENSG00000010295	0.0840084	4.05832	0.27581	0.599461	1	9606	25900	NULL	12	12p13.3	intermediate filament family orphan 1	protein-coding	IFFO1	intermediate filament family orphan 1	O	intermediate filament-like MGC:2625	IFFO1	NO	#N/A
ENSG00000010318	-0.198781	1.07795	0.838434	0.359845	1	9606	51533	NULL	3	3p21.1	PHD finger protein 7	protein-coding	PHF7	PHD finger protein 7	O	testis development protein NYD-SP6	PHF7	NO	#N/A
ENSG00000010319	0.320679	3.09327	3.70523	0.0542422	1	9606	56920	NULL	3	3p21.1	sema domain, immunoglobulin domain (Ig), short basic domain, secreted, (semaphorin) 3G	protein-coding	SEMA3G	sema domain, immunoglobulin domain (Ig), short basic domain, secreted, (semaphorin) 3G	O	semaphorin sem2|semaphorin-3G	SEMA3G	NO	#N/A
ENSG00000010322	-0.135224	5.41181	0.761073	0.382993	1	9606	11188	NULL	3	3p21.1	nischarin	protein-coding	NISCH	nischarin	O	I-1 receptor candidate protein|I1R candi	NISCH	NO	#N/A
ENSG00000010361	0.275531	4.94965	3.34088	0.0675784	1	9606	80199	NULL	19	19q13.33	fuzzy planar cell polarity protein	protein-coding	FUZ	fuzzy planar cell polarity protein	O	fuzzy homolog|protein fuzzy homolog	FUZ	NO	#N/A
ENSG00000010404	0.12964	7.50311	0.928178	0.335337	1	9606	3423	NULL	X	Xq28	iduronate 2-sulfatase	protein-coding	IDS	iduronate 2-sulfatase	O	alpha-L-iduronate sulfate sulfatase|idur	IDS	NO	#N/A
ENSG00000010539	0.087297	4.09907	0.355445	0.551047	1	9606	7752	NULL	16	16p13.3	zinc finger protein 200	protein-coding	ZNF200	zinc finger protein 200	O	NULL	ZNF200	NO	#N/A
ENSG00000010610	0.0894376	1.15763	0.17229	0.678085	1	9606	920	NULL	12	12p13.31	CD4 molecule	protein-coding	CD4	CD4 molecule	O	CD4 antigen (p55)|CD4 receptor|T-cell su	CD4	NO	#N/A
ENSG00000010626	-0.107347	1.71613	0.296678	0.585973	1	9606	10233	NULL	12	12p13	leucine rich repeat containing 23	protein-coding	LRRC23	leucine rich repeat containing 23	O	leucine-rich protein B7|leucine-rich rep	LRRC23	NO	#N/A
ENSG00000010704	0.101188	2.97338	0.346235	0.556252	1	9606	3077	NULL	6	6p21.3	hemochromatosis	protein-coding	HFE	hemochromatosis	O	MHC class I-like protein HFE|hereditary	HFE	NO	#N/A
ENSG00000010803	-0.619406	5.19892	19.5203	9.95337e-06	0.130349	9606	22955	NULL	1	1p34	sex comb on midleg homolog 1 (Drosophila)	protein-coding	SCMH1	sex comb on midleg homolog 1 (Drosophila)	O	polycomb protein SCMH1	SCMH1	NO	#N/A
ENSG00000010810	-0.193147	6.73874	2.08717	0.148541	1	9606	2534	RP1-66H14.1	6	6q21	FYN oncogene related to SRC, FGR, YES	protein-coding	FYN	FYN oncogene related to SRC, FGR, YES	O	OKT3-induced calcium influx regulator|c-	FYN	NO	#N/A
ENSG00000010818	0.256668	5.40408	1.95474	0.162077	1	9606	3097	NULL	6	6q23-q24	human immunodeficiency virus type I enhancer binding protein 2	protein-coding	HIVEP2	human immunodeficiency virus type I enhancer binding protein 2	O	MHC binding protein-2|MHC-binding protei	HIVEP2	NO	#N/A
ENSG00000011007	0.0675349	7.15178	0.243053	0.62201	1	9606	6924	MSTP059	1	1p36.1	transcription elongation factor B (SIII), polypeptide 3 (110kDa, elongin A)	protein-coding	TCEB3	transcription elongation factor B (SIII), polypeptide 3 (110kDa, elongin A)	O	RNA polymerase II transcription factor S	TCEB3	NO	#N/A
ENSG00000011009	-0.275998	6.06353	3.77506	0.0520222	1	9606	11313	RP5-886K2.5	1	1p36.11	lysophospholipase II	protein-coding	LYPLA2	lysophospholipase II	O	LPL-II|acyl-protein thioesterase 2|lysoP	LYPLA2	NO	#N/A
ENSG00000011021	-0.42384	4.82442	8.28446	0.00399857	1	9606	1185	RP5-934G17.1	1	1p36	chloride channel, voltage-sensitive 6	protein-coding	CLCN6	chloride channel, voltage-sensitive 6	O	chloride transport protein 6	CLCN6	NO	#N/A
ENSG00000011028	-0.206069	8.45936	2.19328	0.138614	1	9606	9902	NULL	17	17q23.2	mannose receptor, C type 2	protein-coding	MRC2	mannose receptor, C type 2	O	C-type lectin domain family 13 member E|	MRC2	NO	#N/A
ENSG00000011052	-1.03911	1.89592	21.9774	2.75886e-06	0.0363756	9606	4831	NULL	17	17q21.3	NME/NM23 nucleoside diphosphate kinase 2	protein-coding	NME2	NME/NM23 nucleoside diphosphate kinase 2	O	NDP kinase B|c-myc purine-binding transc	NME2	DOWN	NME2
ENSG00000011105	0.0225606	7.51834	0.0261303	0.871582	1	9606	10867	NULL	12	12p13.33-p13.32	tetraspanin 9	protein-coding	TSPAN9	tetraspanin 9	O	new EST tetraspan 5|tetraspan NET-5|tetr	TSPAN9	NO	#N/A
ENSG00000011114	0.245299	5.70544	3.08119	0.0792024	1	9606	55727	NULL	14	14q32.12	BTB (POZ) domain containing 7	protein-coding	BTBD7	BTB (POZ) domain containing 7	O	BTB/POZ domain-containing protein 7	BTBD7	NO	#N/A
ENSG00000011132	0.0189854	3.98774	0.0117464	0.913693	1	9606	9546	NULL	19	19p13.3	amyloid beta (A4) precursor protein-binding, family A, member 3	protein-coding	APBA3	amyloid beta (A4) precursor protein-binding, family A, member 3	O	X11-like 2 protein|adapter protein X11ga	APBA3	NO	#N/A
ENSG00000011143	0.0303398	3.5056	0.0270363	0.869395	1	9606	54903	NULL	17	17q22	Meckel syndrome, type 1	protein-coding	MKS1	Meckel syndrome, type 1	O	FABB proteome-like protein|Meckel syndro	MKS1	NO	#N/A
ENSG00000011198	0.177253	3.39921	1.1212	0.289661	1	9606	51099	CGI-58	3	3p21	abhydrolase domain containing 5	protein-coding	ABHD5	abhydrolase domain containing 5	O	1-acylglycerol-3-phosphate O-acyltransfe	ABHD5	NO	#N/A
ENSG00000011201	-0.429056	2.14313	4.96848	0.0258133	1	#N/A	#N/A	#N/A	#N/A	#N/A	#N/A	#N/A	#N/A	#N/A	#N/A	#N/A	ANOS1	NO	#N/A
ENSG00000011243	0.167827	6.17344	1.31759	0.251025	1	9606	26993	HRIHFB2018	19	19p13.12	A kinase (PRKA) anchor protein 8-like	protein-coding	AKAP8L	A kinase (PRKA) anchor protein 8-like	O	A-kinase anchor protein 8-like|AKAP8-lik	AKAP8L	NO	#N/A
ENSG00000011258	-0.139643	3.77109	0.683829	0.408271	1	9606	54799	NULL	17	17q21.33	mbt domain containing 1	protein-coding	MBTD1	mbt domain containing 1	O	MBT domain-containing protein 1	MBTD1	NO	#N/A
ENSG00000011260	-0.0309401	6.42257	0.0494546	0.824015	1	9606	51096	CDABP0061	17	17q21.33	UTP18 small subunit (SSU) processome component homolog (yeast)	protein-coding	UTP18	UTP18 small subunit (SSU) processome component homolog (yeast)	O	U3 small nucleolar RNA-associated protei	UTP18	NO	#N/A
ENSG00000011275	-0.120824	6.53414	0.57272	0.44918	1	9606	54476	NULL	7	7p22.1	ring finger protein 216	protein-coding	RNF216	ring finger protein 216	O	E3 ubiquitin-protein ligase RNF216|triad	RNF216	NO	#N/A
ENSG00000011295	0.161787	5.60871	1.40814	0.235365	1	9606	54902	NULL	17	17p12	tetratricopeptide repeat domain 19	protein-coding	TTC19	tetratricopeptide repeat domain 19	O	TPR repeat protein 19|tetratricopeptide	TTC19	NO	#N/A
ENSG00000011304	-0.34161	8.97475	5.66545	0.0173023	1	9606	5725	NULL	19	19p13.3	polypyrimidine tract binding protein 1	protein-coding	PTBP1	polypyrimidine tract binding protein 1	O	57 kDa RNA-binding protein PPTB-1|RNA-bi	PTBP1	NO	#N/A
ENSG00000011332	0.0292381	3.59405	0.0308517	0.860572	1	9606	8193	NULL	19	19q13.2	D4, zinc and double PHD fingers family 1	protein-coding	DPF1	D4, zinc and double PHD fingers family 1	O	BRG1-associated factor 45B|neuro-d4 homo	DPF1	NO	#N/A
ENSG00000011347	0.227853	3.79727	1.6067	0.204956	1	9606	9066	NULL	11	11q12-q13.1	synaptotagmin VII	protein-coding	SYT7	synaptotagmin VII	O	prostate cancer-associated protein 7|syn	SYT7	NO	#N/A
ENSG00000011376	0.194136	5.56505	1.26441	0.260819	1	9606	23395	NULL	3	3p21.3	leucyl-tRNA synthetase 2, mitochondrial	protein-coding	LARS2	leucyl-tRNA synthetase 2, mitochondrial	O	leucine tRNA ligase 2, mitochondrial|leu	LARS2	NO	#N/A
ENSG00000011405	-0.107501	5.80176	0.515668	0.472695	1	9606	5286	NULL	11	11p15.5-p14	phosphatidylinositol-4-phosphate 3-kinase, catalytic subunit type 2 alpha	protein-coding	PIK3C2A	phosphatidylinositol-4-phosphate 3-kinase, catalytic subunit type 2 alpha	O	C2-containing phosphatidylinositol kinas	PIK3C2A	NO	#N/A
ENSG00000011422	-0.504624	6.38493	4.23889	0.039508	1	9606	5329	NULL	19	19q13	plasminogen activator, urokinase receptor	protein-coding	PLAUR	plasminogen activator, urokinase receptor	O	monocyte activation antigen Mo3|u-plasmi	PLAUR	NO	#N/A
ENSG00000011426	-0.13942	8.20151	0.937643	0.332885	1	9606	54443	NULL	7	7p15-p14	anillin, actin binding protein	protein-coding	ANLN	anillin, actin binding protein	O	actin-binding protein anillin	ANLN	NO	#N/A
ENSG00000011451	-0.1995	6.90602	1.62569	0.202301	1	9606	58525	NULL	19	19p13.1	widely interspaced zinc finger motifs	protein-coding	WIZ	widely interspaced zinc finger motifs	O	WIZ zinc finger|protein Wiz|widely-inter	WIZ	NO	#N/A
ENSG00000011454	0.0821674	5.8261	0.34822	0.555122	1	9606	23637	HSPC094	9	9q34.11	RAB GTPase activating protein 1	protein-coding	RABGAP1	RAB GTPase activating protein 1	O	GAP and centrosome-associated protein|Ra	RABGAP1	NO	#N/A
ENSG00000011465	-0.00972233	1.30659	0.0015596	0.968498	1	9606	1634	NULL	12	12q21.33	decorin	protein-coding	DCN	decorin	O	PG-S2|bone proteoglycan II|decorin prote	DCN	NO	#N/A
ENSG00000011478	-0.0199693	3.77937	0.0180389	0.893158	1	9606	54814	NULL	19	19q13.32	glutaminyl-peptide cyclotransferase-like	protein-coding	QPCTL	glutaminyl-peptide cyclotransferase-like	O	glutaminyl cyclase-like|glutaminyl-pepti	QPCTL	NO	#N/A
ENSG00000011485	-0.296235	6.94831	3.26485	0.0707795	1	9606	5536	NULL	19	19q13.3	protein phosphatase 5, catalytic subunit	protein-coding	PPP5C	protein phosphatase 5, catalytic subunit	O	PP-T|protein phosphatase T|serine/threon	PPP5C	NO	#N/A
ENSG00000011523	0.523126	4.62228	11.8418	0.000579166	1	9606	23177	NULL	2	2p14	centrosomal protein 68kDa	protein-coding	CEP68	centrosomal protein 68kDa	O	centrosomal protein of 68 kDa	CEP68	NO	#N/A
ENSG00000011566	-0.22772	5.05787	2.18161	0.139668	1	9606	8491	NULL	2	2p22.1	mitogen-activated protein kinase kinase kinase kinase 3	protein-coding	MAP4K3	mitogen-activated protein kinase kinase kinase kinase 3	O	MAPK/ERK kinase kinase kinase 3|MEK kina	MAP4K3	NO	#N/A
ENSG00000011638	-0.0272923	3.09506	0.0192052	0.88978	1	9606	57146	NULL	16	16p12	transmembrane protein 159	protein-coding	TMEM159	transmembrane protein 159	O	promethin	TMEM159	NO	#N/A
ENSG00000012048	0.195475	6.37029	1.20013	0.273296	1	9606	672	NULL	17	17q21	breast cancer 1, early onset	protein-coding	BRCA1	breast cancer 1, early onset	O	BRCA1/BRCA2-containing complex, subunit	BRCA1	NO	#N/A
ENSG00000012061	-0.00270026	6.52834	0.000401661	0.98401	1	9606	2067	NULL	19	19q13.32	excision repair cross-complementing rodent repair deficiency, complementation group 1 (includes overlapping antisense sequence)	protein-coding	ERCC1	excision repair cross-complementing rodent repair deficiency, complementation group 1 (includes overlapping antisense sequence)	O	DNA excision repair protein ERCC-1	ERCC1	NO	#N/A
ENSG00000012124	1.03278	2.08841	25.7903	3.80603e-07	0.00506012	9606	933	NULL	19	19q13.1	CD22 molecule	protein-coding	CD22	CD22 molecule	O	B-cell receptor CD22|B-lymphocyte cell a	CD22	UP	CD22
ENSG00000012171	0.258301	3.42893	2.37911	0.122968	1	9606	7869	NULL	3	3p21.3	sema domain, immunoglobulin domain (Ig), short basic domain, secreted, (semaphorin) 3B	protein-coding	SEMA3B	sema domain, immunoglobulin domain (Ig), short basic domain, secreted, (semaphorin) 3B	O	sema A(V)|sema V|semaphorin A|semaphorin	SEMA3B	NO	#N/A
ENSG00000012174	0.215305	6.40533	2.47515	0.115658	1	9606	51360	NULL	X	Xp22.12-p22.11	membrane-bound transcription factor peptidase, site 2	protein-coding	MBTPS2	membrane-bound transcription factor peptidase, site 2	O	SREBPs intramembrane protease|endopeptid	MBTPS2	NO	#N/A
ENSG00000012232	0.0267426	7.97826	0.0207857	0.885364	1	9606	2137	NULL	8	8p21	exostosin-like glycosyltransferase 3	protein-coding	EXTL3	exostosin-like glycosyltransferase 3	O	EXT-related 1|exostoses (multiple)-like	EXTL3	NO	#N/A
ENSG00000012660	-0.327385	7.58234	5.88009	0.0153131	1	9606	60481	RP3-483K16.1	6	6p21.1-p12.1	ELOVL fatty acid elongase 5	protein-coding	ELOVL5	ELOVL fatty acid elongase 5	O	3-keto acyl-CoA synthase ELOVL5|ELOVL FA	ELOVL5	NO	#N/A
ENSG00000012822	0.235202	3.36551	2.04354	0.152854	1	9606	57658	PP13275	12	12q13.13	calcium binding and coiled-coil domain 1	protein-coding	CALCOCO1	calcium binding and coiled-coil domain 1	O	calcium-binding and coiled-coil domain-c	CALCOCO1	NO	#N/A
ENSG00000012963	0.290143	6.67867	4.56982	0.03254	1	9606	55148	NULL	14	14q32.12	ubiquitin protein ligase E3 component n-recognin 7 (putative)	protein-coding	UBR7	ubiquitin protein ligase E3 component n-recognin 7 (putative)	O	N-recognin-7|putative E3 ubiquitin-prote	UBR7	NO	#N/A
ENSG00000012983	-0.224272	6.10203	2.65998	0.102902	1	9606	11183	NULL	14	14q11.2-q21	mitogen-activated protein kinase kinase kinase kinase 5	protein-coding	MAP4K5	mitogen-activated protein kinase kinase kinase kinase 5	O	MAPK/ERK kinase kinase kinase 5|MEK kina	MAP4K5	NO	#N/A
ENSG00000013016	0.114304	5.25974	0.414289	0.5198	1	9606	30845	NULL	2	2p21	EH-domain containing 3	protein-coding	EHD3	EH-domain containing 3	O	EH domain containing 3|EH domain-contain	EHD3	NO	#N/A
ENSG00000013275	-0.216373	7.67461	1.89943	0.168142	1	9606	5704	NULL	19	19q13.11-q13.13	proteasome (prosome, macropain) 26S subunit, ATPase, 4	protein-coding	PSMC4	proteasome (prosome, macropain) 26S subunit, ATPase, 4	O	26S protease regulatory subunit 6B|26S p	PSMC4	NO	#N/A
ENSG00000013288	0.0566372	3.83684	0.129962	0.718472	1	9606	23324	NULL	4	4p16.1	mannosidase, alpha, class 2B, member 2	protein-coding	MAN2B2	mannosidase, alpha, class 2B, member 2	O	core-specific lysosomal alpha-1,6-Mannos	MAN2B2	NO	#N/A
ENSG00000013297	0.220478	1.51474	1.13826	0.28602	1	9606	5010	NULL	3	3q26.2-q26.3	claudin 11	protein-coding	CLDN11	claudin 11	O	claudin-11|oligodendrocyte transmembrane	CLDN11	NO	#N/A
ENSG00000013306	0.0272431	5.92572	0.0314836	0.859166	1	9606	51629	CGI-69	17	17q12	solute carrier family 25, member 39	protein-coding	SLC25A39	solute carrier family 25, member 39	O	solute carrier family 25 member 39	SLC25A39	NO	#N/A
ENSG00000013364	0.275473	6.29226	4.20683	0.0402615	1	9606	9961	NULL	16	16p11.2	major vault protein	protein-coding	MVP	major vault protein	O	lung resistance-related protein	MVP	NO	#N/A
ENSG00000013374	-0.00398568	6.21366	0.000844267	0.97682	1	9606	51667	NULL	7	7q36	negative regulator of ubiquitin-like proteins 1	protein-coding	NUB1	negative regulator of ubiquitin-like proteins 1	O	NEDD8 ultimate buster 1|NEDD8 ultimate b	NUB1	NO	#N/A
ENSG00000013375	-0.11416	5.96565	0.704907	0.40114	1	9606	5238	NULL	6	6q14.1-q15	phosphoglucomutase 3	protein-coding	PGM3	phosphoglucomutase 3	O	N-acetylglucosamine-phosphate mutase 1|a	PGM3	NO	#N/A
ENSG00000013392	0.51763	1.12466	4.15646	0.0414761	1	9606	112611	NULL	6	6q14.2	RWD domain containing 2A	protein-coding	RWDD2A	RWD domain containing 2A	O	RWD domain containing 2|RWD domain-conta	RWDD2A	NO	#N/A
ENSG00000013441	-0.362723	2.84546	2.82468	0.0928252	1	9606	1195	NULL	2	2q33	CDC-like kinase 1	protein-coding	CLK1	CDC-like kinase 1	O	CDC28/CDC2-like kinase|dual specificity	CLK1	NO	#N/A
ENSG00000013503	-0.024	5.19351	0.0283652	0.866253	1	9606	55703	NULL	12	12q23.3	polymerase (RNA) III (DNA directed) polypeptide B	protein-coding	POLR3B	polymerase (RNA) III (DNA directed) polypeptide B	O	DNA-directed RNA polymerase III 127.6 kD	POLR3B	NO	#N/A
ENSG00000013523	0.293597	5.0747	3.2111	0.0731403	1	9606	23357	NULL	14	14q24.3	angel homolog 1 (Drosophila)	protein-coding	ANGEL1	angel homolog 1 (Drosophila)	O	protein angel homolog 1	ANGEL1	NO	#N/A
ENSG00000013561	0.220497	5.50903	1.86672	0.171851	1	9606	9604	HRIHFB2038	5	5q23.3-q31.1	ring finger protein 14	protein-coding	RNF14	ring finger protein 14	O	E3 ubiquitin-protein ligase RNF14|androg	RNF14	NO	#N/A
ENSG00000013563	0.277401	5.29035	3.98276	0.0459681	1	9606	1774	XX-FW83563B9.2	X	Xq28	deoxyribonuclease I-like 1	protein-coding	DNASE1L1	deoxyribonuclease I-like 1	O	DNase I-like 1|DNase I-like, muscle-spec	DNASE1L1	NO	#N/A
ENSG00000013573	-0.0679109	6.14765	0.251268	0.616183	1	9606	1663	NULL	12	12p11	DEAD/H (Asp-Glu-Ala-Asp/His) box helicase 11	protein-coding	DDX11	DEAD/H (Asp-Glu-Ala-Asp/His) box helicase 11	O	CHL1-like helicase homolog|CHL1-related	DDX11	NO	#N/A
ENSG00000013583	0.124623	4.94871	0.75111	0.386125	1	9606	50865	NULL	12	12p13.1	heme binding protein 1	protein-coding	HEBP1	heme binding protein 1	O	heme-binding protein 1|p22HBP	HEBP1	NO	#N/A
ENSG00000013588	0.53057	1.61992	6.40766	0.0113629	1	9606	9052	NULL	12	12p13-p12.3	G protein-coupled receptor, family C, group 5, member A	protein-coding	GPRC5A	G protein-coupled receptor, family C, group 5, member A	O	G-protein coupled receptor family C grou	GPRC5A	NO	#N/A
ENSG00000013619	0.517134	4.90204	13.4004	0.000251565	1	9606	10046	NULL	X	Xq28	mastermind-like domain containing 1	protein-coding	MAMLD1	mastermind-like domain containing 1	O	mastermind-like domain-containing protei	MAMLD1	NO	#N/A
ENSG00000013810	-0.537811	6.5652	14.8041	0.000119279	1	9606	10460	NULL	4	4p16.3	transforming, acidic coiled-coil containing protein 3	protein-coding	TACC3	transforming, acidic coiled-coil containing protein 3	O	transforming acidic coiled-coil-containi	TACC3	NO	#N/A
ENSG00000014123	-0.177203	5.43934	1.51326	0.218642	1	9606	23376	NULL	6	6q16.1	UFM1-specific ligase 1	protein-coding	UFL1	UFM1-specific ligase 1	O	E3 UFM1-protein ligase 1|LZAP-binding pr	UFL1	NO	#N/A
ENSG00000014138	-0.143059	5.35324	0.795428	0.372464	1	9606	23649	NULL	11	11q13.1	polymerase (DNA directed), alpha 2, accessory subunit	protein-coding	POLA2	polymerase (DNA directed), alpha 2, accessory subunit	O	DNA polymerase alpha 70 kDa subunit|DNA	POLA2	NO	#N/A
ENSG00000014164	-1.0813	4.9155	29.1333	6.7566e-08	0.000903087	9606	23144	NULL	8	8q24.3	zinc finger CCCH-type containing 3	protein-coding	ZC3H3	zinc finger CCCH-type containing 3	O	zinc finger CCCH domain-containing prote	ZC3H3	DOWN	ZC3H3
ENSG00000014216	-0.342922	6.41454	6.11905	0.0133732	1	9606	823	PIG30	11	11q13	calpain 1, (mu/I) large subunit	protein-coding	CAPN1	calpain 1, (mu/I) large subunit	O	CANP 1|calcium-activated neutral protein	CAPN1	NO	#N/A
ENSG00000014257	0.134229	2.68706	0.588135	0.443141	1	9606	55	NULL	3	3q22.1	acid phosphatase, prostate	protein-coding	ACPP	acid phosphatase, prostate	O	5'-nucleotidase|TMPase|ecto-5'-nucleotid	ACPP	NO	#N/A
ENSG00000014641	0.0156478	6.61779	0.00694658	0.933576	1	9606	4190	NULL	2	2p13.3	malate dehydrogenase 1, NAD (soluble)	protein-coding	MDH1	malate dehydrogenase 1, NAD (soluble)	O	cytosolic malate dehydrogenase|diiodophe	MDH1	NO	#N/A
ENSG00000014824	0.248477	5.91176	3.22282	0.0726182	1	9606	10463	NULL	4	4p13	solute carrier family 30 (zinc transporter), member 9	protein-coding	SLC30A9	solute carrier family 30 (zinc transporter), member 9	O	GRIP1-dependent nuclear receptor coactiv	SLC30A9	NO	#N/A
ENSG00000014914	0.0991938	5.83835	0.54001	0.462429	1	9606	10903	NULL	1	1q12-q21	myotubularin related protein 11	protein-coding	MTMR11	myotubularin related protein 11	O	cisplatin resistance associated|cisplati	MTMR11	NO	#N/A
ENSG00000014919	0.209556	4.88867	2.19554	0.138411	1	9606	1355	NULL	10	10q24	cytochrome c oxidase assembly homolog 15 (yeast)	protein-coding	COX15	cytochrome c oxidase assembly homolog 15 (yeast)	O	COX15 homolog, cytochrome c oxidase asse	COX15	NO	#N/A
ENSG00000015133	0.0478566	4.32439	0.0662636	0.796857	1	9606	440193	NULL	14	14q32.11	coiled-coil domain containing 88C	protein-coding	CCDC88C	coiled-coil domain containing 88C	O	Dvl-associating protein with a high freq	CCDC88C	NO	#N/A
ENSG00000015153	0.0567985	3.90456	0.131891	0.71648	1	9606	10138	NULL	12	12q12	YY1 associated factor 2	protein-coding	YAF2	YY1 associated factor 2	O	YY1-associated factor 2	YAF2	NO	#N/A
ENSG00000015171	-0.165818	5.99069	1.38773	0.238788	1	9606	10771	RP11-486H9.1	10	10p14	zinc finger, MYND-type containing 11	protein-coding	ZMYND11	zinc finger, MYND-type containing 11	O	adenovirus 5 E1A-binding protein|bone mo	ZMYND11	NO	#N/A
ENSG00000015475	0.141351	5.41048	0.696087	0.404102	1	9606	637	NULL	22	22q11.1	BH3 interacting domain death agonist	protein-coding	BID	BH3 interacting domain death agonist	O	BH3-interacting domain death agonist|BID	BID	NO	#N/A
ENSG00000015479	-0.0206298	8.41261	0.0209587	0.884891	1	9606	9782	NULL	5	5q31.2	matrin 3	protein-coding	MATR3	matrin 3	O	matrin-3|vocal cord and pharyngeal weakn	MATR3	NO	#N/A
ENSG00000015532	-0.191038	5.60808	0.920624	0.337311	1	9606	64132	UNQ3058/PRO9878	17	17q21.33	xylosyltransferase II	protein-coding	XYLT2	xylosyltransferase II	O	UDP-D-xylose:proteoglycan core protein b	XYLT2	NO	#N/A
ENSG00000015568	-0.826119	4.70309	22.1193	2.56223e-06	0.0337907	9606	84220	NULL	2	2q13	RANBP2-like and GRIP domain containing 5	protein-coding	RGPD5	RANBP2-like and GRIP domain containing 5	O	RANBP2-like and GRIP domain-containing p	RGPD5	NO	#N/A
ENSG00000015676	-0.218534	7.27949	1.79323	0.180533	1	9606	23386	hCG_18301	7	7p13-p12	NudC domain containing 3	protein-coding	NUDCD3	NudC domain containing 3	O	NudC-like protein|nudC domain-containing	NUDCD3	NO	#N/A
ENSG00000016391	0.338138	1.91017	2.98414	0.0840841	1	9606	55349	NULL	3	3p21.1	choline dehydrogenase	protein-coding	CHDH	choline dehydrogenase	O	CDH|CHD|choline dehydrogenase, mitochond	CHDH	NO	#N/A
ENSG00000016402	-0.320922	0.125934	1.44131	0.229928	1	9606	53832	RP11-204P2.1	6	6q23.3	interleukin 20 receptor, alpha	protein-coding	IL20RA	interleukin 20 receptor, alpha	O	CRF2-8|IL-20 receptor subunit alpha|IL-2	IL20RA	NO	#N/A
ENSG00000016864	-0.118902	5.08692	0.540548	0.462206	1	9606	55830	AD-017	3	3p21.1	glycosyltransferase 8 domain containing 1	protein-coding	GLT8D1	glycosyltransferase 8 domain containing 1	O	glycosyltransferase 8 domain-containing	GLT8D1	NO	#N/A
ENSG00000017260	0.042004	6.60676	0.084451	0.771354	1	9606	27032	HUSSY-28	3	3q22.1	ATPase, Ca++ transporting, type 2C, member 1	protein-coding	ATP2C1	ATPase, Ca++ transporting, type 2C, member 1	O	ATP-dependent Ca(2+) pump PMR1|ATPase 2C	ATP2C1	NO	#N/A
ENSG00000017797	-0.115108	6.144	0.360536	0.548209	1	9606	10928	NULL	18	18p11.3	ralA binding protein 1	protein-coding	RALBP1	ralA binding protein 1	O	76 kDa Ral-interacting protein|DNP-SG AT	RALBP1	NO	#N/A
ENSG00000018189	0.153511	3.74616	0.953372	0.328863	1	9606	22902	NULL	4	4q13.3	RUN and FYVE domain containing 3	protein-coding	RUFY3	RUN and FYVE domain containing 3	O	protein RUFY3|rap2 interacting protein x	RUFY3	NO	#N/A
ENSG00000018408	0.0388934	4.83902	0.0724978	0.787734	1	9606	25937	NULL	3	3q23-q24	WW domain containing transcription regulator 1	protein-coding	WWTR1	WW domain containing transcription regulator 1	O	WW domain-containing transcription regul	WWTR1	NO	#N/A
ENSG00000018510	0.0112454	7.58732	0.00692282	0.93369	1	9606	8540	AAG5	2	2q31.2	alkylglycerone phosphate synthase	protein-coding	AGPS	alkylglycerone phosphate synthase	O	aging-associated gene 5 protein|aging-as	AGPS	NO	#N/A
ENSG00000018610	0.206651	5.22768	2.21071	0.137056	1	9606	63932	NULL	X	Xq23	chromosome X open reading frame 56	protein-coding	CXorf56	chromosome X open reading frame 56	O	UPF0428 protein CXorf56	CXorf56	NO	#N/A
ENSG00000018699	0.00191614	5.50053	0.000171375	0.989555	1	9606	55622	NULL	2	2p22.3	tetratricopeptide repeat domain 27	protein-coding	TTC27	tetratricopeptide repeat domain 27	O	TPR repeat protein 27|tetratricopeptide	TTC27	NO	#N/A
ENSG00000018869	0.481372	1.78939	5.37253	0.0204563	1	9606	147948	NULL	19	19q13.43	zinc finger protein 582	protein-coding	ZNF582	zinc finger protein 582	O	NULL	ZNF582	NO	#N/A
ENSG00000019144	-0.341836	6.48313	5.63094	0.0176462	1	9606	23187	DLNB07	11	11q23.3	pleckstrin homology-like domain, family B, member 1	protein-coding	PHLDB1	pleckstrin homology-like domain, family B, member 1	O	LL5alpha|pleckstrin homology-like domain	PHLDB1	NO	#N/A
ENSG00000019186	-0.325563	5.97369	5.19361	0.0226701	1	9606	1591	NULL	20	20q13	cytochrome P450, family 24, subfamily A, polypeptide 1	protein-coding	CYP24A1	cytochrome P450, family 24, subfamily A, polypeptide 1	O	1,25-@dihydroxyvitamin D3 24-hydroxylase	CYP24A1	NO	#N/A
ENSG00000019485	0.346582	4.14859	4.39588	0.0360258	1	9606	56981	NULL	11	11p11	PR domain containing 11	protein-coding	PRDM11	PR domain containing 11	O	PR domain-containing protein 11|PR-domai	PRDM11	NO	#N/A
ENSG00000019505	0.0725993	4.03661	0.168778	0.6812	1	9606	57586	NULL	11	11p12-p11	synaptotagmin XIII	protein-coding	SYT13	synaptotagmin XIII	O	synaptotagmin-13|sytXIII	SYT13	NO	#N/A
ENSG00000019549	-0.372027	6.54304	5.42372	0.019865	1	9606	6591	NULL	8	8q11	snail homolog 2 (Drosophila)	protein-coding	SNAI2	snail homolog 2 (Drosophila)	O	neural crest transcription factor SLUG|p	SNAI2	NO	#N/A
ENSG00000019991	-0.0993381	5.54178	0.492537	0.482798	1	9606	3082	NULL	7	7q21.1	hepatocyte growth factor (hepapoietin A; scatter factor)	protein-coding	HGF	hepatocyte growth factor (hepapoietin A; scatter factor)	O	fibroblast-derived tumor cytotoxic facto	HGF	NO	#N/A
ENSG00000019995	0.0195336	4.93554	0.0147012	0.903494	1	9606	54764	NULL	10	10q26.13	zinc finger, RAN-binding domain containing 1	protein-coding	ZRANB1	zinc finger, RAN-binding domain containing 1	O	TRAF-binding domain-containing protein|T	ZRANB1	NO	#N/A
ENSG00000020129	0.442741	6.25737	9.79409	0.00175073	1	9606	23154	NULL	1	1p34.3	neurochondrin	protein-coding	NCDN	neurochondrin	O	NULL	NCDN	NO	#N/A
ENSG00000020181	-0.193587	7.13199	1.55305	0.212685	1	#N/A	#N/A	#N/A	#N/A	#N/A	#N/A	#N/A	#N/A	#N/A	#N/A	#N/A	ADGRA2	NO	#N/A
ENSG00000020256	0.0359456	4.8266	0.0666289	0.79631	1	9606	55734	RP5-831D17.3	20	20q13.2	ZFP64 zinc finger protein	protein-coding	ZFP64	ZFP64 zinc finger protein	O	zinc finger protein 338|zinc finger prot	ZFP64	NO	#N/A
ENSG00000020426	0.0989191	5.06755	0.443311	0.505529	1	9606	4331	NULL	14	14q23	menage a trois homolog 1, cyclin H assembly factor (Xenopus laevis)	protein-coding	MNAT1	menage a trois homolog 1, cyclin H assembly factor (Xenopus laevis)	O	CDK-activating kinase assembly factor MA	MNAT1	NO	#N/A
ENSG00000020577	0.226197	5.67251	2.40828	0.120695	1	9606	23034	NULL	14	14q22.2	sterile alpha motif domain containing 4A	protein-coding	SAMD4A	sterile alpha motif domain containing 4A	O	SAM domain-containing protein 4A|protein	SAMD4A	NO	#N/A
ENSG00000020633	-0.492976	5.5695	5.49273	0.0190957	1	9606	864	RP3-398I9.1	1	1p36	runt-related transcription factor 3	protein-coding	RUNX3	runt-related transcription factor 3	O	CBF-alpha-3|PEA2 alpha C|PEA2-alpha C|PE	RUNX3	NO	#N/A
ENSG00000020922	0.415445	4.80398	7.72689	0.00544043	1	9606	4361	NULL	11	11q21	MRE11 meiotic recombination 11 homolog A (S. cerevisiae)	protein-coding	MRE11A	MRE11 meiotic recombination 11 homolog A (S. cerevisiae)	O	AT-like disease|DNA recombination and re	MRE11A	NO	#N/A
ENSG00000021300	0.498079	1.11409	3.91419	0.0478801	1	9606	58473	NULL	11	11q13.5-q14.1	pleckstrin homology domain containing, family B (evectins) member 1	protein-coding	PLEKHB1	pleckstrin homology domain containing, family B (evectins) member 1	O	PH domain containing protein in retina 1	PLEKHB1	NO	#N/A
ENSG00000021355	0.788161	4.21498	25.1676	5.25583e-07	0.00697869	9606	1992	NULL	6	6p25	serpin peptidase inhibitor, clade B (ovalbumin), member 1	protein-coding	SERPINB1	serpin peptidase inhibitor, clade B (ovalbumin), member 1	O	leukocyte elastase inhibitor|peptidase i	SERPINB1	NO	#N/A
ENSG00000021574	-0.518337	4.56887	11.1616	0.000835082	1	9606	6683	NULL	2	2p24-p21	spastin	protein-coding	SPAST	spastin	O	spastic paraplegia 4 (autosomal dominant	SPAST	NO	#N/A
ENSG00000021762	-0.171966	4.53594	1.26504	0.260699	1	9606	114879	NULL	11	11p15.4	oxysterol binding protein-like 5	protein-coding	OSBPL5	oxysterol binding protein-like 5	O	ORP-5|OSBP-related protein 5|oxysterol-b	OSBPL5	NO	#N/A
ENSG00000021776	-0.0259518	6.67583	0.0329792	0.855895	1	9606	9716	NULL	15	15q14	aquarius homolog (mouse)	protein-coding	AQR	aquarius homolog (mouse)	O	functional spliceosome-associated protei	AQR	NO	#N/A
ENSG00000021826	0.162381	5.26578	1.34492	0.246168	1	9606	1373	NULL	2	2q35	carbamoyl-phosphate synthase 1, mitochondrial	protein-coding	CPS1	carbamoyl-phosphate synthase 1, mitochondrial	O	carbamoyl-phosphate synthase [ammonia],	CPS1	NO	#N/A
ENSG00000022267	0.0957089	7.16639	0.376704	0.539372	1	9606	2273	RP11-535K18.1	X	Xq26	four and a half LIM domains 1	protein-coding	FHL1	four and a half LIM domains 1	O	LIM protein SLIMMER|four and a half LIM	FHL1	NO	#N/A
ENSG00000022277	-0.0402776	6.49906	0.0755802	0.783379	1	9606	51507	AD-007	20	20q13.31	replication termination factor 2 domain containing 1	protein-coding	RTFDC1	replication termination factor 2 domain containing 1	O	UPF0549 protein C20orf43|protein RTF2 ho	RTFDC1	NO	#N/A
ENSG00000022567	0.0897049	4.98181	0.336212	0.562024	1	9606	57210	NULL	8	8q24.3	solute carrier family 45, member 4	protein-coding	SLC45A4	solute carrier family 45, member 4	O	solute carrier family 45 member 4	SLC45A4	NO	#N/A
ENSG00000022840	-0.0574418	6.4485	0.140206	0.708076	1	9606	9921	NULL	12	12q24.31	ring finger protein 10	protein-coding	RNF10	ring finger protein 10	O	RING finger protein 10	RNF10	NO	#N/A
ENSG00000022976	-0.240597	3.23998	2.38312	0.122653	1	9606	55778	NULL	14	14q32.31	zinc finger protein 839	protein-coding	ZNF839	zinc finger protein 839	O	renal carcinoma antigen NY-REN-50	ZNF839	NO	#N/A
ENSG00000023041	-0.107361	4.64971	0.537585	0.463435	1	9606	64429	NULL	10	10q25.2	zinc finger, DHHC-type containing 6	protein-coding	ZDHHC6	zinc finger, DHHC-type containing 6	O	DHHC-6|palmitoyltransferase ZDHHC6|proba	ZDHHC6	NO	#N/A
ENSG00000023171	0.0274348	3.05044	0.0229153	0.879677	1	9606	57476	UNQ3032/PRO9834	11	11q24.1	GRAM domain containing 1B	protein-coding	GRAMD1B	GRAM domain containing 1B	O	GRAM domain-containing protein 1B	GRAMD1B	NO	#N/A
ENSG00000023191	-0.0516067	7.19781	0.144895	0.703463	1	9606	6050	NULL	11	11p15.5	ribonuclease/angiogenin inhibitor 1	protein-coding	RNH1	ribonuclease/angiogenin inhibitor 1	O	placental RNase inhibitor|placental ribo	RNH1	NO	#N/A
ENSG00000023228	0.0604158	7.14554	0.190492	0.662508	1	9606	4719	NULL	2	2q33-q34	NADH dehydrogenase (ubiquinone) Fe-S protein 1, 75kDa (NADH-coenzyme Q reductase)	protein-coding	NDUFS1	NADH dehydrogenase (ubiquinone) Fe-S protein 1, 75kDa (NADH-coenzyme Q reductase)	O	NADH-ubiquinone oxidoreductase 75 kDa su	NDUFS1	NO	#N/A
ENSG00000023287	0.0330531	6.6972	0.0361441	0.849218	1	9606	9821	NULL	8	8q11	RB1-inducible coiled-coil 1	protein-coding	RB1CC1	RB1-inducible coiled-coil 1	O	200 kDa FAK family kinase-interacting pr	RB1CC1	NO	#N/A
ENSG00000023318	0.183037	5.98111	1.15642	0.282209	1	9606	23071	UNQ532/PRO1075	9	9q31.1	endoplasmic reticulum protein 44	protein-coding	ERP44	endoplasmic reticulum protein 44	O	ER protein 44|endoplasmic reticulum resi	ERP44	NO	#N/A
ENSG00000023330	0.125363	5.81852	0.720689	0.395918	1	9606	211	OK/SW-cl.121	3	3p21.1	aminolevulinate, delta-, synthase 1	protein-coding	ALAS1	aminolevulinate, delta-, synthase 1	O	5-aminolevulinate synthase, nonspecific,	ALAS1	NO	#N/A
ENSG00000023445	1.28775	3.59199	57.0865	4.17051e-14	5.66731e-10	9606	330	NULL	11	11q22	baculoviral IAP repeat containing 3	protein-coding	BIRC3	baculoviral IAP repeat containing 3	O	IAP homolog C|IAP-1|RING finger protein	BIRC3	UP	BIRC3
ENSG00000023516	0.289374	6.85764	3.82367	0.0505334	1	9606	11215	NULL	13	13q14.11	A kinase (PRKA) anchor protein 11	protein-coding	AKAP11	A kinase (PRKA) anchor protein 11	O	A-kinase anchor protein 11|A-kinase anch	AKAP11	NO	#N/A
ENSG00000023572	0.0511426	4.00956	0.0574414	0.810587	1	9606	51022	RP11-101E13.4	1	1q31.2	glutaredoxin 2	protein-coding	GLRX2	glutaredoxin 2	O	bA101E13.1 (GRX2 glutaredoxin (thioltran	GLRX2	NO	#N/A
ENSG00000023608	0.262341	5.41133	2.60888	0.106267	1	9606	6617	NULL	14	14q22	small nuclear RNA activating complex, polypeptide 1, 43kDa	protein-coding	SNAPC1	small nuclear RNA activating complex, polypeptide 1, 43kDa	O	PSE-binding factor subunit gamma|PTF sub	SNAPC1	NO	#N/A
ENSG00000023697	0.35012	5.15642	5.8157	0.0158837	1	9606	51071	CGI-26	12	12p12.3	deoxyribose-phosphate aldolase (putative)	protein-coding	DERA	deoxyribose-phosphate aldolase (putative)	O	2-deoxy-D-ribose 5-phosphate aldolase|2-	DERA	NO	#N/A
ENSG00000023734	-0.0693973	7.8473	0.241247	0.623307	1	9606	11171	NULL	12	12p12.3	serine/threonine kinase receptor associated protein	protein-coding	STRAP	serine/threonine kinase receptor associated protein	O	MAP activator with WD repeats|WD-40 repe	STRAP	NO	#N/A
ENSG00000023839	0.205512	1.93693	0.938237	0.332732	1	9606	1244	RP11-114F7.2	10	10q24	ATP-binding cassette, sub-family C (CFTR/MRP), member 2	protein-coding	ABCC2	ATP-binding cassette, sub-family C (CFTR/MRP), member 2	O	ATP-binding cassette sub-family C member	ABCC2	NO	#N/A
ENSG00000023892	0.348947	2.3567	3.68041	0.0550552	1	9606	50619	RP3-329A5.5	6	6p21.33-p21.1	differentially expressed in FDCP 6 homolog (mouse)	protein-coding	DEF6	differentially expressed in FDCP 6 homolog (mouse)	O	DEF-6|IRF4-binding protein|SWAP-70-like	DEF6	NO	#N/A
ENSG00000023902	-0.623242	6.24326	16.0172	6.27682e-05	0.809019	9606	51177	RP11-458I7.3	1	1q21.2	pleckstrin homology domain containing, family O member 1	protein-coding	PLEKHO1	pleckstrin homology domain containing, family O member 1	O	2810052M02Rik|C-Jun-binding protein|CK2	PLEKHO1	NO	#N/A
ENSG00000023909	-0.445778	5.29149	9.84296	0.00170483	1	9606	2730	RP4-561L24.2	1	1p22.1	glutamate-cysteine ligase, modifier subunit	protein-coding	GCLM	glutamate-cysteine ligase, modifier subunit	O	GCS light chain|GSC light chain|gamma-EC	GCLM	NO	#N/A
ENSG00000024048	-0.0796489	5.25685	0.237074	0.626327	1	9606	23304	NULL	6	6p21.1	ubiquitin protein ligase E3 component n-recognin 2	protein-coding	UBR2	ubiquitin protein ligase E3 component n-recognin 2	O	E3 ubiquitin-protein ligase UBR2|ubiquit	UBR2	NO	#N/A
ENSG00000024422	0.0454867	7.65873	0.0851993	0.770371	1	9606	30846	NULL	19	19q13.3	EH-domain containing 2	protein-coding	EHD2	EH-domain containing 2	O	EH domain containing 2|EH domain-contain	EHD2	NO	#N/A
ENSG00000024526	-0.140472	6.35954	0.864629	0.352447	1	9606	55635	NULL	1	1p31.2	DEP domain containing 1	protein-coding	DEPDC1	DEP domain containing 1	O	5830484J08Rik|DEP domain-containing prot	DEPDC1	NO	#N/A
ENSG00000024862	-0.0742915	3.61016	0.158951	0.690124	1	9606	25901	RP3-509I19.10-001	6	6q23.1-q24.1	coiled-coil domain containing 28A	protein-coding	CCDC28A	coiled-coil domain containing 28A	O	chemokine C-C motif receptor-like 1 adja	CCDC28A	NO	#N/A
ENSG00000025039	0.272248	2.96487	2.64751	0.103712	1	9606	58528	NULL	6	6q15-q16	Ras-related GTP binding D	protein-coding	RRAGD	Ras-related GTP binding D	O	Rag D protein|ras-related GTP-binding pr	RRAGD	NO	#N/A
ENSG00000025156	0.222589	4.45628	2.01498	0.155753	1	9606	3298	NULL	6	6q22.31	heat shock transcription factor 2	protein-coding	HSF2	heat shock transcription factor 2	O	heat shock factor protein 2	HSF2	NO	#N/A
ENSG00000025293	-0.239339	5.55983	2.29429	0.12985	1	9606	51230	RP5-1121G12.1	20	20q11.22-q11.23	PHD finger protein 20	protein-coding	PHF20	PHD finger protein 20	O	glioma-expressed antigen 2|hepatocellula	PHF20	NO	#N/A
ENSG00000025434	0.771501	2.63686	19.8377	8.43035e-06	0.110522	9606	10062	NULL	11	11p11.2	nuclear receptor subfamily 1, group H, member 3	protein-coding	NR1H3	nuclear receptor subfamily 1, group H, member 3	O	liver X nuclear receptor alpha variant 1	NR1H3	NO	#N/A
ENSG00000025708	-1.40098	3.37464	77.4653	1.35073e-18	1.84172e-14	9606	1890	NULL	22	22q13.33	thymidine phosphorylase	protein-coding	TYMP	thymidine phosphorylase	O	gliostatin|tdRPase	TYMP	DOWN	TYMP
ENSG00000025770	0.101425	6.66816	0.428014	0.512965	1	9606	29781	NULL	22	22q13.33	non-SMC condensin II complex, subunit H2	protein-coding	NCAPH2	non-SMC condensin II complex, subunit H2	O	CAP-H2 subunit of the condensin II compl	NCAPH2	NO	#N/A
ENSG00000025772	0.126008	6.07512	0.826143	0.36339	1	9606	10953	NULL	20	NULL	translocase of outer mitochondrial membrane 34	protein-coding	TOMM34	translocase of outer mitochondrial membrane 34	O	hTom34|mitochondrial import receptor sub	TOMM34	NO	#N/A
ENSG00000025796	-0.20295	7.17564	2.34438	0.125735	1	9606	11231	RP1-191J18.4	6	6q21	SEC63 homolog (S. cerevisiae)	protein-coding	SEC63	SEC63 homolog (S. cerevisiae)	O	translocation protein SEC63 homolog	SEC63	NO	#N/A
ENSG00000025800	-0.160178	6.45853	1.31787	0.250974	1	9606	23633	RP4-622L5.1	1	1p35.1	karyopherin alpha 6 (importin alpha 7)	protein-coding	KPNA6	karyopherin alpha 6 (importin alpha 7)	O	importin alpha 7 subunit|importin subuni	KPNA6	NO	#N/A
ENSG00000026025	-0.233504	11.971	2.75082	0.0972048	1	9606	7431	RP11-124N14.1	10	10p13	vimentin	protein-coding	VIM	vimentin	O	NULL	VIM	NO	#N/A
ENSG00000026036	-0.97699	2.89476	19.0625	1.26505e-05	0.165253	9606	100533107	NULL	20	20q13.33	RTEL1-TNFRSF6B readthrough (NMD candidate)	miscRNA	RTEL1-TNFRSF6B	RTEL1-TNFRSF6B readthrough (NMD candidate)	O	NULL	RTEL1-TNFRSF6B	NO	#N/A
ENSG00000026103	-0.235645	5.5156	2.60632	0.106439	1	9606	355	RP11-399O19.7	10	10q24.1	Fas (TNF receptor superfamily, member 6)	protein-coding	FAS	Fas (TNF receptor superfamily, member 6)	O	APO-1 cell surface antigen|CD95 antigen|	FAS	NO	#N/A
ENSG00000026297	0.241367	5.23331	1.7812	0.182002	1	9606	8635	RP11-514O12.3	6	6q27	ribonuclease T2	protein-coding	RNASET2	ribonuclease T2	O	ribonuclease 6	RNASET2	NO	#N/A
ENSG00000026508	0.234747	9.14567	3.06154	0.0801656	1	9606	960	AL133330.1	11	11p13	CD44 molecule (Indian blood group)	protein-coding	CD44	CD44 molecule (Indian blood group)	O	CD44 antigen|GP90 lymphocyte homing/adhe	CD44	NO	#N/A
ENSG00000026559	0.15088	6.94049	0.901317	0.342429	1	9606	3755	RP5-955M13.1	20	20q13	potassium voltage-gated channel, subfamily G, member 1	protein-coding	KCNG1	potassium voltage-gated channel, subfamily G, member 1	O	potassium channel KH2|potassium channel	KCNG1	NO	#N/A
ENSG00000026652	-0.113026	4.62119	0.466307	0.494691	1	9606	56895	RP3-473J16.2	6	6q26	1-acylglycerol-3-phosphate O-acyltransferase 4	protein-coding	AGPAT4	1-acylglycerol-3-phosphate O-acyltransferase 4	O	1-AGP acyltransferase 4|1-AGPAT 4|1-acyl	AGPAT4	NO	#N/A
ENSG00000026950	-0.443104	4.19188	9.28395	0.0023117	1	9606	11119	RP1-45P21.1	6	6p22.1	butyrophilin, subfamily 3, member A1	protein-coding	BTN3A1	butyrophilin, subfamily 3, member A1	O	butyrophilin subfamily 3 member A1|dJ45P	BTN3A1	NO	#N/A
ENSG00000027001	-0.161359	4.19488	0.957605	0.327791	1	9606	4285	RP11-173N17.1	13	13q12	mitochondrial intermediate peptidase	protein-coding	MIPEP	mitochondrial intermediate peptidase	O	NULL	MIPEP	NO	#N/A
ENSG00000027075	0.208764	3.96852	1.94881	0.162715	1	9606	5583	NULL	14	14q23.1	protein kinase C, eta	protein-coding	PRKCH	protein kinase C, eta	O	protein kinase C eta type	PRKCH	NO	#N/A
ENSG00000027697	0.0543535	5.6325	0.089965	0.764222	1	9606	3459	RP3-503F13.3	6	6q23.3	interferon gamma receptor 1	protein-coding	IFNGR1	interferon gamma receptor 1	O	AVP, type 2|CD119 antigen|CDw119|IFN-gam	IFNGR1	NO	#N/A
ENSG00000027847	0.163995	4.28514	1.29552	0.255032	1	9606	11285	UNQ748/PRO1478	5	5q35.2-q35.3	xylosylprotein beta 1,4-galactosyltransferase, polypeptide 7	protein-coding	B4GALT7	xylosylprotein beta 1,4-galactosyltransferase, polypeptide 7	O	UDP-Gal:beta-GlcNAc beta-1,4-galactosylt	B4GALT7	NO	#N/A
ENSG00000028116	-0.066155	4.18375	0.176328	0.674548	1	9606	7444	NULL	2	2p16.1	vaccinia related kinase 2	protein-coding	VRK2	vaccinia related kinase 2	O	serine/threonine-protein kinase VRK2|vac	VRK2	NO	#N/A
ENSG00000028137	0.109501	5.9309	0.502805	0.47827	1	9606	7133	NULL	1	1p36.22	tumor necrosis factor receptor superfamily, member 1B	protein-coding	TNFRSF1B	tumor necrosis factor receptor superfamily, member 1B	O	TNF-R2|TNF-RII|p75 TNF receptor|p80 TNF-	TNFRSF1B	NO	#N/A
ENSG00000028203	0.0897862	5.31896	0.342626	0.558318	1	9606	55591	NULL	12	12q22	vezatin, adherens junctions transmembrane protein	protein-coding	VEZT	vezatin, adherens junctions transmembrane protein	O	vezatin	VEZT	NO	#N/A
ENSG00000028277	0.616775	3.22096	6.3771	0.0115602	1	9606	5452	NULL	19	19q13.2	POU class 2 homeobox 2	protein-coding	POU2F2	POU class 2 homeobox 2	O	OTF-2|POU domain, class 2, transcription	POU2F2	NO	#N/A
ENSG00000028310	-1.24834	5.69032	79.3202	5.28182e-19	7.20229e-15	9606	65980	UNQ3040/PRO9856	5	5p15.33	bromodomain containing 9	protein-coding	BRD9	bromodomain containing 9	O	bromodomain-containing protein 9|rhabdom	BRD9	DOWN	BRD9
ENSG00000028528	0.119946	7.14472	0.530507	0.466394	1	9606	6642	NULL	15	15q22.31	sorting nexin 1	protein-coding	SNX1	sorting nexin 1	O	sorting nexin 1A|sorting nexin-1	SNX1	NO	#N/A
ENSG00000028839	0.352249	5.43685	4.83641	0.0278649	1	9606	9519	RP1-73H22.1	6	6q22.1-q22.3	TBP-like 1	protein-coding	TBPL1	TBP-like 1	O	21-kDA TBP-like protein|TATA box-binding	TBPL1	NO	#N/A
ENSG00000029153	0.0762596	6.29755	0.192134	0.661146	1	9606	56938	NULL	12	12p12.2-p11.2	aryl hydrocarbon receptor nuclear translocator-like 2	protein-coding	ARNTL2	aryl hydrocarbon receptor nuclear translocator-like 2	O	CYCLE-like factor|PAS domain-containing	ARNTL2	NO	#N/A
ENSG00000029363	-0.145409	8.169	1.15029	0.283489	1	9606	9774	NULL	6	6q22-q23	BCL2-associated transcription factor 1	protein-coding	BCLAF1	BCL2-associated transcription factor 1	O	bcl-2-associated transcription factor 1	BCLAF1	NO	#N/A
ENSG00000029364	-0.0600948	6.91017	0.157343	0.691614	1	9606	55334	UNQ714/PRO1377	14	14q24.1	solute carrier family 39 (zinc transporter), member 9	protein-coding	SLC39A9	solute carrier family 39 (zinc transporter), member 9	O	zinc transporter SLC39A9|zinc transporte	SLC39A9	NO	#N/A
ENSG00000029534	0.178246	2.42125	0.665909	0.414482	1	9606	286	NULL	8	8p11.1	ankyrin 1, erythrocytic	protein-coding	ANK1	ankyrin 1, erythrocytic	O	ANK-1|ankyrin-1|ankyrin-R|erythrocyte an	ANK1	NO	#N/A
ENSG00000029639	-0.499045	4.21648	9.754	0.00178933	1	9606	51106	CGI-75	6	6q25.1-q25.3	transcription factor B1, mitochondrial	protein-coding	TFB1M	transcription factor B1, mitochondrial	O	S-adenosylmethionine-6-N', N'-adenosyl(r	TFB1M	NO	#N/A
ENSG00000029725	0.0396439	5.82872	0.0426661	0.836355	1	9606	9135	NULL	17	17p13.2	rabaptin, RAB GTPase binding effector protein 1	protein-coding	RABEP1	rabaptin, RAB GTPase binding effector protein 1	O	neurocrescin|rab GTPase-binding effector	RABEP1	NO	#N/A
ENSG00000029993	-0.638631	6.34258	12.9871	0.000313652	1	9606	3149	NULL	X	Xq28	high mobility group box 3	protein-coding	HMGB3	high mobility group box 3	O	high mobility group protein 2a|high mobi	HMGB3	NO	#N/A
ENSG00000030066	-0.144104	7.1336	1.05429	0.304521	1	9606	23279	NULL	11	11p11.2	nucleoporin 160kDa	protein-coding	NUP160	nucleoporin 160kDa	O	160 kDa nucleoporin|nuclear pore complex	NUP160	NO	#N/A
ENSG00000030110	-0.176053	6.02593	1.60447	0.205271	1	9606	578	NULL	6	6p21.3	BCL2-antagonist/killer 1	protein-coding	BAK1	BCL2-antagonist/killer 1	O	BCL2-like 7 protein|apoptosis regulator	BAK1	NO	#N/A
ENSG00000030582	-0.0216079	6.58289	0.00815152	0.92806	1	9606	2896	NULL	17	17q21.32	granulin	protein-coding	GRN	granulin	O	PC cell-derived growth factor|acrogranin	GRN	NO	#N/A
ENSG00000031003	0.643045	4.97354	13.6595	0.000219129	1	9606	51306	NULL	5	5q31	family with sequence similarity 13, member B	protein-coding	FAM13B	family with sequence similarity 13, member B	O	GAP-like protein N61|family with sequenc	FAM13B	NO	#N/A
ENSG00000031081	0.07328	5.00048	0.125086	0.723582	1	9606	57514	NULL	3	3q13.33	Rho GTPase activating protein 31	protein-coding	ARHGAP31	Rho GTPase activating protein 31	O	Cdc42 GTPase-activating protein|rho GTPa	ARHGAP31	NO	#N/A
ENSG00000031691	-0.0179882	4.45788	0.012543	0.910827	1	9606	55166	NULL	6	6p12.3	centromere protein Q	protein-coding	CENPQ	centromere protein Q	O	NULL	CENPQ	NO	#N/A
ENSG00000031698	-0.157552	6.98786	1.28826	0.256369	1	9606	6301	RP11-352P4.2	1	1p13.3	seryl-tRNA synthetase	protein-coding	SARS	seryl-tRNA synthetase	O	Seryl-tRNA Ser/Sec synthetase|serine tRN	SARS	NO	#N/A
ENSG00000031823	-0.163407	5.79964	1.38625	0.23904	1	9606	8498	NULL	19	19p13.3	RAN binding protein 3	protein-coding	RANBP3	RAN binding protein 3	O	RAN-binding protein-3|ran-binding protei	RANBP3	NO	#N/A
ENSG00000032219	0.0109102	4.15817	0.00555203	0.940603	1	9606	5926	NULL	14	14q23.1	AT rich interactive domain 4A (RBP1-like)	protein-coding	ARID4A	AT rich interactive domain 4A (RBP1-like)	O	ARID domain-containing protein 4A|AT-ric	ARID4A	NO	#N/A
ENSG00000032389	0.165217	5.02307	1.1652	0.28039	1	9606	7260	NULL	2	2p25.3	tumor suppressing subtransferable candidate 1	protein-coding	TSSC1	tumor suppressing subtransferable candidate 1	O	protein TSSC1|tumor-suppressing STF cDNA	TSSC1	NO	#N/A
ENSG00000032444	-0.285705	6.09256	1.99595	0.15772	1	9606	10908	NULL	19	19p13.2	patatin-like phospholipase domain containing 6	protein-coding	PNPLA6	patatin-like phospholipase domain containing 6	O	neuropathy target esterase|patatin-like	PNPLA6	NO	#N/A
ENSG00000032742	0.0352285	3.33687	0.0472093	0.827993	1	9606	8100	RP11-172H24.2	13	13q12.1	intraflagellar transport 88 homolog (Chlamydomonas)	protein-coding	IFT88	intraflagellar transport 88 homolog (Chlamydomonas)	O	TPR repeat protein 10|intraflagellar tra	IFT88	NO	#N/A
ENSG00000033011	0.0725252	4.9285	0.262109	0.608675	1	9606	56052	PSEC0061	16	16p13.3	ALG1, chitobiosyldiphosphodolichol beta-mannosyltransferase	protein-coding	ALG1	ALG1, chitobiosyldiphosphodolichol beta-mannosyltransferase	O	GDP-Man:GlcNAc2-PP-dolichol mannosyltran	ALG1	NO	#N/A
ENSG00000033030	-0.0949064	4.3193	0.41294	0.520481	1	9606	55596	NULL	12	12q24.31	zinc finger, CCHC domain containing 8	protein-coding	ZCCHC8	zinc finger, CCHC domain containing 8	O	zinc finger CCHC domain-containing prote	ZCCHC8	NO	#N/A
ENSG00000033050	-0.0873993	7.09715	0.382013	0.536528	1	9606	10061	HUSSY-18	7	7q36	ATP-binding cassette, sub-family F (GCN20), member 2	protein-coding	ABCF2	ATP-binding cassette, sub-family F (GCN20), member 2	O	ABC-type transport protein|ATP-binding c	ABCF2	NO	#N/A
ENSG00000033100	-0.30984	6.60723	4.94864	0.0261112	1	9606	54480	UNQ299/PRO339	7	7q36.1	chondroitin polymerizing factor 2	protein-coding	CHPF2	chondroitin polymerizing factor 2	O	N-acetylgalactosaminyl-proteoglycan 3-be	CHPF2	NO	#N/A
ENSG00000033170	-0.651585	5.51285	17.12	3.50912e-05	0.454817	9606	2530	NULL	14	14q24.3	fucosyltransferase 8 (alpha (1,6) fucosyltransferase)	protein-coding	FUT8	fucosyltransferase 8 (alpha (1,6) fucosyltransferase)	O	GDP-L-Fuc:N-acetyl-beta-D-glucosaminide	FUT8	NO	#N/A
ENSG00000033178	-0.131742	6.25586	0.827338	0.363043	1	9606	55236	NULL	4	4q13.2	ubiquitin-like modifier activating enzyme 6	protein-coding	UBA6	ubiquitin-like modifier activating enzyme 6	O	UBA6, ubiquitin-activating enzyme E1|mon	UBA6	NO	#N/A
ENSG00000033327	0.112702	2.98668	0.420139	0.516868	1	9606	9846	NULL	11	11q14.1	GRB2-associated binding protein 2	protein-coding	GAB2	GRB2-associated binding protein 2	O	GRB2-associated-binding protein 2|Grb2-a	GAB2	NO	#N/A
ENSG00000033627	0.310725	5.04092	3.66461	0.0555797	1	9606	535	NULL	17	17q21	ATPase, H+ transporting, lysosomal V0 subunit a1	protein-coding	ATP6V0A1	ATPase, H+ transporting, lysosomal V0 subunit a1	O	ATPase, H+ transporting, lysosomal (vacu	ATP6V0A1	NO	#N/A
ENSG00000033800	-0.234922	5.77128	2.38703	0.122346	1	9606	8554	NULL	15	15q	protein inhibitor of activated STAT, 1	protein-coding	PIAS1	protein inhibitor of activated STAT, 1	O	AR interacting protein|DEAD/H (Asp-Glu-A	PIAS1	NO	#N/A
ENSG00000033867	0.0796177	5.09029	0.293173	0.588195	1	9606	9497	NULL	3	3p22	solute carrier family 4, sodium bicarbonate cotransporter, member 7	protein-coding	SLC4A7	solute carrier family 4, sodium bicarbonate cotransporter, member 7	O	bicarbonate transporter|sodium bicarbona	SLC4A7	NO	#N/A
ENSG00000034053	-0.21239	5.62906	1.23482	0.266472	1	9606	321	NULL	15	15q11-q12	amyloid beta (A4) precursor protein-binding, family A, member 2	protein-coding	APBA2	amyloid beta (A4) precursor protein-binding, family A, member 2	O	X11-like protein|adapter protein X11beta	APBA2	NO	#N/A
ENSG00000034152	0.0331021	5.9573	0.0563071	0.812431	1	9606	5606	NULL	17	17q11.2	mitogen-activated protein kinase kinase 3	protein-coding	MAP2K3	mitogen-activated protein kinase kinase 3	O	MAP kinase kinase 3|MAPK/ERK kinase 3|MA	MAP2K3	NO	#N/A
ENSG00000034510	-0.335033	9.48896	1.18878	0.275576	1	9606	9168	NULL	2	2p11.2	thymosin beta 10	protein-coding	TMSB10	thymosin beta 10	O	migration-inducing gene 12|migration-ind	TMSB10	NO	#N/A
ENSG00000034533	-0.0253755	2.89047	0.0235363	0.878071	1	9606	28990	HT001	3	3q22.1	asteroid homolog 1 (Drosophila)	protein-coding	ASTE1	asteroid homolog 1 (Drosophila)	O	protein asteroid homolog 1	ASTE1	NO	#N/A
ENSG00000034677	0.0663946	5.16116	0.21636	0.641827	1	9606	25897	NULL	8	8q22	ring finger protein 19A, E3 ubiquitin protein ligase	protein-coding	RNF19A	ring finger protein 19A, E3 ubiquitin protein ligase	O	E3 ubiquitin-protein ligase RNF19A|RING	RNF19A	NO	#N/A
ENSG00000034693	-0.0152926	3.94643	0.0102055	0.919533	1	9606	8504	RP1-20N2.3	6	6q24.2	peroxisomal biogenesis factor 3	protein-coding	PEX3	peroxisomal biogenesis factor 3	O	peroxin-3|peroxisomal assembly protein P	PEX3	NO	#N/A
ENSG00000034713	0.0373941	4.5602	0.0382541	0.844934	1	9606	11345	NULL	16	16q22.1	GABA(A) receptor-associated protein-like 2	protein-coding	GABARAPL2	GABA(A) receptor-associated protein-like 2	O	MAP1 light chain 3 related protein|MAP1	GABARAPL2	NO	#N/A
ENSG00000035115	-0.214196	1.74862	1.0525	0.304932	1	9606	26751	NULL	2	2p25.3	SH3 domain containing, Ysc84-like 1 (S. cerevisiae)	protein-coding	SH3YL1	SH3 domain containing, Ysc84-like 1 (S. cerevisiae)	O	SH3 domain-containing YSC84-like protein	SH3YL1	NO	#N/A
ENSG00000035141	0.162682	6.15145	1.16314	0.280816	1	9606	84908	NULL	2	2p13.3	family with sequence similarity 136, member A	protein-coding	FAM136A	family with sequence similarity 136, member A	O	protein FAM136A	FAM136A	NO	#N/A
ENSG00000035403	-0.0423853	8.92088	0.0833194	0.772848	1	9606	7414	RP11-178G16.3	10	10q22.2	vinculin	protein-coding	VCL	vinculin	O	metavinculin	VCL	NO	#N/A
ENSG00000035499	-0.188237	4.37572	1.44584	0.229197	1	9606	55789	NULL	5	5q12.1	DEP domain containing 1B	protein-coding	DEPDC1B	DEP domain containing 1B	O	DEP domain-containing protein 1B|HBV X-t	DEPDC1B	NO	#N/A
ENSG00000035664	0.502498	1.57936	6.21955	0.0126347	1	9606	23604	NULL	15	15q22.31	death-associated protein kinase 2	protein-coding	DAPK2	death-associated protein kinase 2	O	DAP kinase 2|DAP-kinase-related protein	DAPK2	NO	#N/A
ENSG00000035681	0.0114332	6.27271	0.00724259	0.932179	1	9606	8439	NULL	8	8q12-q13	neutral sphingomyelinase (N-SMase) activation associated factor	protein-coding	NSMAF	neutral sphingomyelinase (N-SMase) activation associated factor	O	factor associated with N-SMase activatio	NSMAF	NO	#N/A
ENSG00000035687	-0.126623	6.4901	0.820283	0.365097	1	9606	159	RP11-518L10.4	1	1q44	adenylosuccinate synthase	protein-coding	ADSS	adenylosuccinate synthase	O	AMPSase 2|IMP--aspartate ligase 2|L-type	ADSS	NO	#N/A
ENSG00000035862	0.0118877	8.89375	0.00587716	0.938892	1	9606	7077	NULL	17	17q25	TIMP metallopeptidase inhibitor 2	protein-coding	TIMP2	TIMP metallopeptidase inhibitor 2	O	TIMP-2|metalloproteinase inhibitor 2|tis	TIMP2	NO	#N/A
ENSG00000035928	-0.00896583	5.94227	0.00402751	0.949398	1	9606	5981	NULL	4	4p14-p13	replication factor C (activator 1) 1, 145kDa	protein-coding	RFC1	replication factor C (activator 1) 1, 145kDa	O	A1 140 kDa subunit|DNA-binding protein P	RFC1	NO	#N/A
ENSG00000036054	-0.072151	4.86527	0.223664	0.636263	1	9606	55773	NULL	3	3q12.2	TBC1 domain family, member 23	protein-coding	TBC1D23	TBC1 domain family, member 23	O	HCV non-structural protein 4A-transactiv	TBC1D23	NO	#N/A
ENSG00000036257	-0.11013	6.7194	0.559373	0.454513	1	9606	8452	NULL	2	2q36.2	cullin 3	protein-coding	CUL3	cullin 3	O	cullin-3	CUL3	NO	#N/A
ENSG00000036549	0.132405	5.57961	0.741005	0.389339	1	9606	26009	NULL	1	1p31.1	zinc finger, ZZ-type containing 3	protein-coding	ZZZ3	zinc finger, ZZ-type containing 3	O	ATAC component 1 homolog|ZZ-type zinc fi	ZZZ3	NO	#N/A
ENSG00000036672	0.501193	1.28234	5.04059	0.02476	1	9606	9099	NULL	11	11q23.3	ubiquitin specific peptidase 2	protein-coding	USP2	ubiquitin specific peptidase 2	O	41 kDa ubiquitin-specific protease|deubi	USP2	NO	#N/A
ENSG00000037042	-0.659805	2.67293	14.7899	0.00012018	1	9606	27175	NULL	17	17q21	tubulin, gamma 2	protein-coding	TUBG2	tubulin, gamma 2	O	gamma-2-tubulin|tubulin gamma-2 chain	TUBG2	NO	#N/A
ENSG00000037241	-0.644665	4.34036	13.4104	0.000250227	1	9606	51121	NULL	5	5q35.1	ribosomal protein L26-like 1	protein-coding	RPL26L1	ribosomal protein L26-like 1	O	60S ribosomal protein L26-like 1|ribosom	RPL26L1	NO	#N/A
ENSG00000037474	-0.130503	7.52115	0.944738	0.331062	1	9606	54888	NULL	5	5p15.31	NOP2/Sun RNA methyltransferase family, member 2	protein-coding	NSUN2	NOP2/Sun RNA methyltransferase family, member 2	O	5-methycytoisine methyltransferase|Myc-i	NSUN2	NO	#N/A
ENSG00000037637	0.0317547	4.8602	0.0512303	0.820936	1	9606	54455	NULL	1	1p36.23-p36.11	F-box protein 42	protein-coding	FBXO42	F-box protein 42	O	F-box only protein 42|just one F-box and	FBXO42	NO	#N/A
ENSG00000037749	0.211916	5.51049	2.01213	0.156046	1	9606	4238	NULL	5	5q32-q33.2	microfibrillar-associated protein 3	protein-coding	MFAP3	microfibrillar-associated protein 3	O	microfibril-associated glycoprotein 3	MFAP3	NO	#N/A
ENSG00000037757	0.162676	5.20406	0.640016	0.423705	1	9606	84245	UNQ6390/PRO21135	19	19p13.2	methylthioribose-1-phosphate isomerase homolog (S. cerevisiae)	protein-coding	MRI1	methylthioribose-1-phosphate isomerase homolog (S. cerevisiae)	O	M1Pi|MTR-1-P isomerase|S-methyl-5-thiori	MRI1	NO	#N/A
ENSG00000037897	0.116051	4.4328	0.413405	0.520247	1	9606	4234	NULL	12	12q13	methyltransferase like 1	protein-coding	METTL1	methyltransferase like 1	O	D1075-like gene product|methyltransferas	METTL1	NO	#N/A
ENSG00000038002	0.0454625	3.7084	0.0432656	0.835226	1	9606	175	NULL	4	4q34.3	aspartylglucosaminidase	protein-coding	AGA	aspartylglucosaminidase	O	N(4)-(beta-N-acetylglucosaminyl)-L-aspar	AGA	NO	#N/A
ENSG00000038210	-0.819578	4.30769	20.5909	5.68659e-06	0.0746934	9606	55300	NULL	4	4p15.2	phosphatidylinositol 4-kinase type 2 beta	protein-coding	PI4K2B	phosphatidylinositol 4-kinase type 2 beta	O	PI4KII-BETA|phosphatidylinositol 4-kinas	PI4K2B	NO	#N/A
ENSG00000038219	0.0186289	6.11704	0.0146524	0.903654	1	9606	259282	NULL	4	4p16.1	biorientation of chromosomes in cell division 1-like 1	protein-coding	BOD1L1	biorientation of chromosomes in cell division 1-like 1	O	biorientation of chromosomes in cell div	BOD1L1	NO	#N/A
ENSG00000038274	-0.0982483	5.45672	0.397889	0.528181	1	9606	27430	MSTP045	5	5q34-q35	methionine adenosyltransferase II, beta	protein-coding	MAT2B	methionine adenosyltransferase II, beta	O	MAT II beta|beta regulatory subunit of m	MAT2B	NO	#N/A
ENSG00000038295	-0.85945	1.27821	12.3781	0.000434409	1	9606	7092	NULL	4	4q32-q33	tolloid-like 1	protein-coding	TLL1	tolloid-like 1	O	tolloid-like protein 1	TLL1	NO	#N/A
ENSG00000038358	-0.0981906	6.09856	0.485033	0.486151	1	9606	23644	NULL	16	16q22.1	enhancer of mRNA decapping 4	protein-coding	EDC4	enhancer of mRNA decapping 4	O	autoantigen Ge-1|autoantigen RCD-8|enhan	EDC4	NO	#N/A
ENSG00000038382	-0.231671	7.58346	2.7891	0.0949073	1	9606	7204	NULL	5	5p15.2	trio Rho guanine nucleotide exchange factor	protein-coding	TRIO	trio Rho guanine nucleotide exchange factor	O	PTPRF-interacting protein|triple functio	TRIO	NO	#N/A
ENSG00000038427	-0.120311	8.08276	0.558425	0.454896	1	9606	1462	NULL	5	5q14.3	versican	protein-coding	VCAN	versican	O	chondroitin sulfate proteoglycan 2|chond	VCAN	NO	#N/A
ENSG00000038532	0.2631	5.66802	2.1344	0.144027	1	9606	23274	NULL	16	16p13.13	C-type lectin domain family 16, member A	protein-coding	CLEC16A	C-type lectin domain family 16, member A	O	protein CLEC16A	CLEC16A	NO	#N/A
ENSG00000039123	0.0369256	7.18017	0.0658257	0.797514	1	9606	23517	NULL	5	5q11.2	superkiller viralicidic activity 2-like 2 (S. cerevisiae)	protein-coding	SKIV2L2	superkiller viralicidic activity 2-like 2 (S. cerevisiae)	O	ATP-dependent helicase SKIV2L2|functiona	SKIV2L2	NO	#N/A
ENSG00000039319	0.07326	4.98614	0.218866	0.639905	1	9606	9765	NULL	5	5q14	zinc finger, FYVE domain containing 16	protein-coding	ZFYVE16	zinc finger, FYVE domain containing 16	O	endosome-associated FYVE domain protein|	ZFYVE16	NO	#N/A
ENSG00000039523	-0.258425	5.63276	2.93859	0.086486	1	9606	79567	NULL	16	16q22.1	family with sequence similarity 65, member A	protein-coding	FAM65A	family with sequence similarity 65, member A	O	protein FAM65A	FAM65A	NO	#N/A
ENSG00000039560	-0.026036	7.42085	0.0306196	0.861092	1	9606	26064	NULL	5	5p13.3-p13.2	retinoic acid induced 14	protein-coding	RAI14	retinoic acid induced 14	O	ankycorbin|ankyrin repeat and coiled-coi	RAI14	NO	#N/A
ENSG00000039650	-0.0188898	4.74347	0.0152519	0.901712	1	9606	11284	NULL	19	19q13.3-q13.4	polynucleotide kinase 3'-phosphatase	protein-coding	PNKP	polynucleotide kinase 3'-phosphatase	O	DNA 5'-kinase/3'-phosphatase|Homo sapien	PNKP	NO	#N/A
ENSG00000040199	-0.137852	3.38111	0.632808	0.426327	1	9606	23035	NULL	16	16q22.2	PH domain and leucine rich repeat protein phosphatase 2	protein-coding	PHLPP2	PH domain and leucine rich repeat protein phosphatase 2	O	PH domain leucine-rich repeat-containing	PHLPP2	NO	#N/A
ENSG00000040275	-0.0685616	6.28296	0.235117	0.627756	1	9606	54908	NULL	5	5q35.1	spindle apparatus coiled-coil protein 1	protein-coding	SPDL1	spindle apparatus coiled-coil protein 1	O	arsenite-related gene 1 protein|coiled-c	SPDL1	NO	#N/A
ENSG00000040341	0.324555	5.19203	4.59039	0.0321518	1	9606	27067	NULL	8	8q21.11	staufen, RNA binding protein, homolog 2 (Drosophila)	protein-coding	STAU2	staufen, RNA binding protein, homolog 2 (Drosophila)	O	double-stranded RNA-binding protein Stau	STAU2	NO	#N/A
ENSG00000040487	0.349715	3.77509	5.4251	0.0198493	1	9606	54896	RP4-657E11.5	1	1p36.13	PQ loop repeat containing 2	protein-coding	PQLC2	PQ loop repeat containing 2	O	PQ-loop repeat-containing protein 2|lyso	PQLC2	NO	#N/A
ENSG00000040531	-0.22286	3.05718	1.89209	0.168966	1	9606	1497	NULL	17	17p13	cystinosin, lysosomal cystine transporter	protein-coding	CTNS	cystinosin, lysosomal cystine transporter	O	cystinosin	CTNS	NO	#N/A
ENSG00000040608	-1.04109	3.24535	39.1516	3.9215e-10	5.29167e-06	9606	65078	UNQ330/PRO526	22	22q11.21	reticulon 4 receptor	protein-coding	RTN4R	reticulon 4 receptor	O	Nogo-66 receptor|UNQ330/PRO526|nogo rece	RTN4R	DOWN	RTN4R
ENSG00000040633	-0.399533	5.4537	7.96728	0.00476304	1	9606	79142	NULL	17	17p13.1	PHD finger protein 23	protein-coding	PHF23	PHD finger protein 23	O	PDH-containing protein JUNE-1|PHD finger	PHF23	NO	#N/A
ENSG00000040933	0.0362041	5.41102	0.0654549	0.798073	1	9606	3631	NULL	2	2q11.2	inositol polyphosphate-4-phosphatase, type I, 107kDa	protein-coding	INPP4A	inositol polyphosphate-4-phosphatase, type I, 107kDa	O	type I inositol 3,4-bisphosphate 4-phosp	INPP4A	NO	#N/A
ENSG00000041353	0.0534974	4.29413	0.109122	0.741146	1	9606	5874	NULL	18	18q21.2	RAB27B, member RAS oncogene family	protein-coding	RAB27B	RAB27B, member RAS oncogene family	O	ras-related protein Rab-27B	RAB27B	NO	#N/A
ENSG00000041357	-0.0563778	8.11714	0.109086	0.741187	1	9606	5685	NULL	15	15q25.1	proteasome (prosome, macropain) subunit, alpha type, 4	protein-coding	PSMA4	proteasome (prosome, macropain) subunit, alpha type, 4	O	macropain subunit C9|multicatalytic endo	PSMA4	NO	#N/A
ENSG00000041515	-0.4899	0.183488	2.75295	0.0970751	1	9606	23026	RP11-54H7.1	13	13q33.3	myosin XVI	protein-coding	MYO16	myosin XVI	O	MYO16 variant protein|myosin heavy chain	MYO16	NO	#N/A
ENSG00000041802	-0.00553869	6.84003	0.00149256	0.969182	1	9606	55341	NULL	3	3q29	large subunit GTPase 1 homolog (S. cerevisiae)	protein-coding	LSG1	large subunit GTPase 1 homolog (S. cerevisiae)	O	hLsg1|large subunit GTPase 1 homolog	LSG1	NO	#N/A
ENSG00000041880	-0.290494	3.35262	3.29528	0.0694794	1	9606	10039	NULL	3	3p21.31-p21.1	poly (ADP-ribose) polymerase family, member 3	protein-coding	PARP3	poly (ADP-ribose) polymerase family, member 3	O	ADP-ribosyltransferase (NAD+; poly (ADP-	PARP3	NO	#N/A
ENSG00000041982	-0.0935993	10.9911	0.495693	0.481399	1	9606	3371	NULL	9	9q33	tenascin C	protein-coding	TNC	tenascin C	O	GP 150-225|cytotactin|glioma-associated-	TNC	NO	#N/A
ENSG00000041988	-0.1993	3.18928	1.54561	0.213784	1	9606	90326	NULL	1	1p36.31	THAP domain containing, apoptosis associated protein 3	protein-coding	THAP3	THAP domain containing, apoptosis associated protein 3	O	THAP domain-containing protein 3	THAP3	NO	#N/A
ENSG00000042088	0.191437	5.16755	1.81853	0.177488	1	9606	55775	NULL	14	14q32.11	tyrosyl-DNA phosphodiesterase 1	protein-coding	TDP1	tyrosyl-DNA phosphodiesterase 1	O	tyr-DNA phosphodiesterase 1	TDP1	NO	#N/A
ENSG00000042286	-0.0468926	3.70316	0.0751048	0.784044	1	9606	84883	NULL	10	10q22.1	apoptosis-inducing factor, mitochondrion-associated, 2	protein-coding	AIFM2	apoptosis-inducing factor, mitochondrion-associated, 2	O	apoptosis-inducing factor (AIF)-homologo	AIFM2	NO	#N/A
ENSG00000042317	-0.204801	0.890419	0.768702	0.380619	1	9606	55812	NULL	14	14q31.3	spermatogenesis associated 7	protein-coding	SPATA7	spermatogenesis associated 7	O	spermatogenesis-associated protein 7|spe	SPATA7	NO	#N/A
ENSG00000042429	-0.343085	5.21457	3.89339	0.0484764	1	9606	9440	NULL	11	11q14	mediator complex subunit 17	protein-coding	MED17	mediator complex subunit 17	O	ARC77|CRSP complex subunit 6|activator-r	MED17	NO	#N/A
ENSG00000042445	0.0815653	4.99118	0.305549	0.580425	1	9606	54884	UNQ439/PRO872	2	2p11.2	retinol saturase (all-trans-retinol 13,14-reductase)	protein-coding	RETSAT	retinol saturase (all-trans-retinol 13,14-reductase)	O	PPAR-alpha-regulated and starvation-indu	RETSAT	NO	#N/A
ENSG00000042493	-0.0572219	7.75495	0.11805	0.731159	1	9606	822	NULL	2	2p11.2	capping protein (actin filament), gelsolin-like	protein-coding	CAPG	capping protein (actin filament), gelsolin-like	O	actin regulatory protein CAP-G|actin-reg	CAPG	NO	#N/A
ENSG00000042753	-0.0279827	7.69406	0.0224537	0.880886	1	9606	1175	NULL	19	19q13.2-q13.3	adaptor-related protein complex 2, sigma 1 subunit	protein-coding	AP2S1	adaptor-related protein complex 2, sigma 1 subunit	O	AP-2 complex subunit sigma|HA2 17 kDa su	AP2S1	NO	#N/A
ENSG00000043093	-0.104571	5.91072	0.481206	0.487877	1	9606	54165	NULL	3	3q26.3	DCN1, defective in cullin neddylation 1, domain containing 1 (S. cerevisiae)	protein-coding	DCUN1D1	DCN1, defective in cullin neddylation 1, domain containing 1 (S. cerevisiae)	O	DCN1-like protein 1|DCUN1 domain-contain	DCUN1D1	NO	#N/A
ENSG00000043143	-0.467199	6.20421	7.47088	0.00627049	1	#N/A	#N/A	#N/A	#N/A	#N/A	#N/A	#N/A	#N/A	#N/A	#N/A	#N/A	JADE2	NO	#N/A
ENSG00000043355	-0.66642	2.59043	14.6816	0.000127285	1	9606	7546	NULL	13	13q32	Zic family member 2	protein-coding	ZIC2	Zic family member 2	O	Zic family member 2 (odd-paired homolog,	ZIC2	NO	#N/A
ENSG00000043514	0.0938255	4.59169	0.416241	0.518819	1	9606	54802	RP1-118J21.3	1	1p34.2	tRNA isopentenyltransferase 1	protein-coding	TRIT1	tRNA isopentenyltransferase 1	O	IPP transferase|IPPT|IPTase|hGRO1|isopen	TRIT1	NO	#N/A
ENSG00000044090	0.0322807	6.14972	0.0435259	0.834738	1	9606	9820	NULL	6	6p21.1	cullin 7	protein-coding	CUL7	cullin 7	O	CUL-7|cullin-7	CUL7	NO	#N/A
ENSG00000044115	-0.0828216	8.29027	0.38462	0.535141	1	9606	1495	NULL	5	5q31.2	catenin (cadherin-associated protein), alpha 1, 102kDa	protein-coding	CTNNA1	catenin (cadherin-associated protein), alpha 1, 102kDa	O	alpha E-catenin|alpha-E-catenin|alpha-ca	CTNNA1	NO	#N/A
ENSG00000044446	0.0680816	3.94624	0.169381	0.680663	1	9606	5256	RP3-499B10.2	X	Xp22.2-p22.1	phosphorylase kinase, alpha 2 (liver)	protein-coding	PHKA2	phosphorylase kinase, alpha 2 (liver)	O	phosphorylase b kinase regulatory subuni	PHKA2	NO	#N/A
ENSG00000044459	0.233479	4.05888	2.25105	0.133523	1	9606	54875	RP11-163F8.4	9	9p22.2	centlein, centrosomal protein	protein-coding	CNTLN	centlein, centrosomal protein	O	centlein|centrosomal protein	CNTLN	NO	#N/A
ENSG00000044524	0.0824495	7.93857	0.358386	0.549404	1	9606	2042	NULL	3	3p11.2	EPH receptor A3	protein-coding	EPHA3	EPH receptor A3	O	EPH-like kinase 4|TYRO4 protein tyrosine	EPHA3	NO	#N/A
ENSG00000044574	-1.36303	10.1558	97.7587	4.726e-23	6.45147e-19	9606	3309	NULL	9	9q33.3	heat shock 70kDa protein 5 (glucose-regulated protein, 78kDa)	protein-coding	HSPA5	heat shock 70kDa protein 5 (glucose-regulated protein, 78kDa)	O	78 kDa glucose-regulated protein|endopla	HSPA5	DOWN	HSPA5
ENSG00000046604	-0.0207673	7.27936	0.0165846	0.897531	1	9606	1829	NULL	18	18q12.1	desmoglein 2	protein-coding	DSG2	desmoglein 2	O	HDGC|cadherin family member 5|desmoglein	DSG2	NO	#N/A
ENSG00000046647	0.0247194	2.81373	0.0235136	0.878129	1	9606	54960	NULL	X	Xp22.2	gem (nuclear organelle) associated protein 8	protein-coding	GEMIN8	gem (nuclear organelle) associated protein 8	O	family with sequence similarity 51, memb	GEMIN8	NO	#N/A
ENSG00000046651	-0.388628	4.86459	7.32547	0.00679843	1	9606	8481	NULL	X	Xp22	oral-facial-digital syndrome 1	protein-coding	OFD1	oral-facial-digital syndrome 1	O	oral-facial-digital syndrome 1 protein|p	OFD1	NO	#N/A
ENSG00000046653	-0.140182	4.83458	0.910798	0.339903	1	9606	2824	NULL	X	Xp22.2	glycoprotein M6B	protein-coding	GPM6B	glycoprotein M6B	O	neuronal membrane glycoprotein M6-b|prot	GPM6B	NO	#N/A
ENSG00000047056	0.0778838	3.97079	0.269924	0.603383	1	9606	22884	NULL	10	10p15.3	WD repeat domain 37	protein-coding	WDR37	WD repeat domain 37	O	WD repeat-containing protein 37	WDR37	NO	#N/A
ENSG00000047188	0.222233	4.28175	2.06622	0.150594	1	9606	64848	NULL	5	5q22.2	YTH domain containing 2	protein-coding	YTHDC2	YTH domain containing 2	O	CsA-associated helicase-like protein|pro	YTHDC2	NO	#N/A
ENSG00000047230	-0.236997	5.53169	1.99784	0.157524	1	9606	56474	RP11-759L5.3	X	Xp22	CTP synthase 2	protein-coding	CTPS2	CTP synthase 2	O	CTP synthase II|CTP synthetase 2|CTP syn	CTPS2	NO	#N/A
ENSG00000047249	-0.343536	5.25989	5.32926	0.0209703	1	9606	51606	CGI-11	8	8q11.2	ATPase, H+ transporting, lysosomal 50/57kDa, V1 subunit H	protein-coding	ATP6V1H	ATPase, H+ transporting, lysosomal 50/57kDa, V1 subunit H	O	V-ATPase 50/57 kDa subunits|V-ATPase sub	ATP6V1H	NO	#N/A
ENSG00000047315	-0.219838	7.28278	2.2931	0.12995	1	9606	5431	NULL	4	4q12	polymerase (RNA) II (DNA directed) polypeptide B, 140kDa	protein-coding	POLR2B	polymerase (RNA) II (DNA directed) polypeptide B, 140kDa	O	DNA directed RNA polymerase II 140 kDa p	POLR2B	NO	#N/A
ENSG00000047346	0.377987	3.48703	5.40056	0.0201303	1	9606	56204	NULL	15	15q21.2-q21.3	family with sequence similarity 214, member A	protein-coding	FAM214A	family with sequence similarity 214, member A	O	protein FAM214A	FAM214A	NO	#N/A
ENSG00000047365	-0.231552	1.65299	1.44773	0.228892	1	9606	116984	NULL	4	4p14	ArfGAP with RhoGAP domain, ankyrin repeat and PH domain 2	protein-coding	ARAP2	ArfGAP with RhoGAP domain, ankyrin repeat and PH domain 2	O	Arf and Rho GAP adapter protein 2|arf-GA	ARAP2	NO	#N/A
ENSG00000047410	-0.0641188	8.33743	0.159039	0.690043	1	9606	7175	NULL	1	1q25	translocated promoter region, nuclear basket protein	protein-coding	TPR	translocated promoter region, nuclear basket protein	O	NPC-associated intranuclear protein|mega	TPR	NO	#N/A
ENSG00000047578	-0.144841	4.42603	0.551135	0.457854	1	9606	23247	NULL	16	16p12.1	KIAA0556	protein-coding	KIAA0556	KIAA0556	O	uncharacterized protein KIAA0556	KIAA0556	NO	#N/A
ENSG00000047579	0.109606	4.0904	0.47693	0.489816	1	9606	84062	RP1-147M19.1	6	6p22.3	dystrobrevin binding protein 1	protein-coding	DTNBP1	dystrobrevin binding protein 1	O	BLOC-1 subunit 8|Hermansky-Pudlak syndro	DTNBP1	NO	#N/A
ENSG00000047597	0.570612	2.89685	11.1706	0.000831045	1	9606	7504	NULL	X	Xp21.1	X-linked Kx blood group (McLeod syndrome)	protein-coding	XK	X-linked Kx blood group (McLeod syndrome)	O	Kell blood group precursor (McLeod pheno	XK	NO	#N/A
ENSG00000047621	0.140604	5.18861	0.882283	0.347577	1	9606	57102	NULL	12	12p13.3	chromosome 12 open reading frame 4	protein-coding	C12orf4	chromosome 12 open reading frame 4	O	uncharacterized protein C12orf4	C12orf4	NO	#N/A
ENSG00000047634	-0.00292299	4.72176	0.000198557	0.988757	1	9606	6322	RP3-389A20.1	X	Xp22	sex comb on midleg-like 1 (Drosophila)	protein-coding	SCML1	sex comb on midleg-like 1 (Drosophila)	O	sex comb on midleg-like protein 1	SCML1	NO	#N/A
ENSG00000047644	-0.0935484	5.7655	0.259803	0.610255	1	9606	55841	NULL	X	Xp22.32	WWC family member 3	protein-coding	WWC3	WWC family member 3	O	protein WWC3	WWC3	NO	#N/A
ENSG00000047849	-0.275895	8.39468	3.05652	0.0804136	1	9606	4134	NULL	3	3p21	microtubule-associated protein 4	protein-coding	MAP4	microtubule-associated protein 4	O	MAP-4	MAP4	NO	#N/A
ENSG00000047932	0.080348	6.04916	0.339916	0.559878	1	9606	57120	NULL	6	6q21	golgi-associated PDZ and coiled-coil motif containing	protein-coding	GOPC	golgi-associated PDZ and coiled-coil motif containing	O	CFTR-associated ligand|Golgi associated	GOPC	NO	#N/A
ENSG00000048028	0.148753	4.83058	0.959794	0.327239	1	9606	57646	NULL	11	11q23	ubiquitin specific peptidase 28	protein-coding	USP28	ubiquitin specific peptidase 28	O	deubiquitinating enzyme 28|ubiquitin car	USP28	NO	#N/A
ENSG00000048052	0.600988	4.64644	14.7523	0.000122596	1	9606	9734	NULL	7	7p21.1	histone deacetylase 9	protein-coding	HDAC9	histone deacetylase 9	O	MEF-2 interacting transcription represso	HDAC9	NO	#N/A
ENSG00000048140	-0.0416021	6.27614	0.0842817	0.771577	1	9606	26262	NULL	5	5q35.3	tetraspanin 17	protein-coding	TSPAN17	tetraspanin 17	O	F-box only protein 23, transmembrane 4 s	TSPAN17	NO	#N/A
ENSG00000048162	-0.467542	5.65438	7.08819	0.00775934	1	9606	51491	CGI-117	5	5q35.2	NOP16 nucleolar protein	protein-coding	NOP16	NOP16 nucleolar protein	O	HBV pre-S2 trans-regulated protein 3|NOP	NOP16	NO	#N/A
ENSG00000048342	0.537715	4.29432	13.1486	0.000287732	1	9606	57545	NULL	4	4p15.32	coiled-coil and C2 domain containing 2A	protein-coding	CC2D2A	coiled-coil and C2 domain containing 2A	O	coiled-coil and C2 domain-containing pro	CC2D2A	NO	#N/A
ENSG00000048392	0.250282	5.66019	3.03361	0.0815564	1	9606	50484	NULL	8	8q23.1	ribonucleotide reductase M2 B (TP53 inducible)	protein-coding	RRM2B	ribonucleotide reductase M2 B (TP53 inducible)	O	TP53-inducible ribonucleotide reductase	RRM2B	NO	#N/A
ENSG00000048405	0.116208	4.79141	0.626224	0.428744	1	9606	168850	PP902	7	7q31.33	zinc finger protein 800	protein-coding	ZNF800	zinc finger protein 800	O	NULL	ZNF800	NO	#N/A
ENSG00000048471	0.196427	4.76023	1.77063	0.183304	1	9606	92017	NULL	16	16p13.13-p13.12	sorting nexin 29	protein-coding	SNX29	sorting nexin 29	O	RUN domain containing 2A|RUN domain-cont	SNX29	NO	#N/A
ENSG00000048540	0.0597539	4.83874	0.123454	0.725318	1	9606	55885	NULL	12	12p12.3	LIM domain only 3 (rhombotin-like 2)	protein-coding	LMO3	LIM domain only 3 (rhombotin-like 2)	O	LIM domain only protein 3|neuronal-speci	LMO3	NO	#N/A
ENSG00000048544	0.183042	6.37536	1.84141	0.174786	1	9606	55173	MSTP040	6	6p21.1	mitochondrial ribosomal protein S10	protein-coding	MRPS10	mitochondrial ribosomal protein S10	O	28S ribosomal protein S10, mitochondrial	MRPS10	NO	#N/A
ENSG00000048649	0.165068	6.36384	0.98857	0.320092	1	9606	51773	NULL	11	11q14.1	remodeling and spacing factor 1	protein-coding	RSF1	remodeling and spacing factor 1	O	HBV pX associated protein-8|HBV pX-assoc	RSF1	NO	#N/A
ENSG00000048707	0.0893853	5.46435	0.219166	0.639676	1	9606	55187	NULL	1	1p36.22	vacuolar protein sorting 13 homolog D (S. cerevisiae)	protein-coding	VPS13D	vacuolar protein sorting 13 homolog D (S. cerevisiae)	O	vacuolar protein sorting 13D|vacuolar pr	VPS13D	NO	#N/A
ENSG00000048740	0.108796	0.412398	0.196042	0.657935	1	9606	10659	RP11-544P1.2	10	10p13	CUGBP, Elav-like family member 2	protein-coding	CELF2	CUGBP, Elav-like family member 2	O	CELF-2|CUG triplet repeat RNA-binding pr	CELF2	NO	#N/A
ENSG00000048828	-0.0830364	8.1156	0.316044	0.573995	1	9606	23196	NULL	9	9q22.31	family with sequence similarity 120A	protein-coding	FAM120A	family with sequence similarity 120A	O	DNA polymerase-transactivated protein 1|	FAM120A	NO	#N/A
ENSG00000048991	0.231031	6.21159	2.14276	0.143244	1	9606	23518	NULL	2	2q21.3	R3H domain containing 1	protein-coding	R3HDM1	R3H domain containing 1	O	R3H domain (binds single-stranded nuclei	R3HDM1	NO	#N/A
ENSG00000049089	-0.764427	1.49451	13.3931	0.000252558	1	9606	1298	NULL	1	1p33-p32	collagen, type IX, alpha 2	protein-coding	COL9A2	collagen, type IX, alpha 2	O	alpha 2 type IX collagen|collagen IX, al	COL9A2	NO	#N/A
ENSG00000049130	0.0630249	5.24113	0.178199	0.672925	1	9606	4254	NULL	12	12q22	KIT ligand	protein-coding	KITLG	KIT ligand	O	c-Kit ligand|familial progressive hyperp	KITLG	NO	#N/A
ENSG00000049167	0.207072	3.66426	1.38265	0.239651	1	9606	1161	NULL	5	5q12.1	excision repair cross-complementing rodent repair deficiency, complementation group 8	protein-coding	ERCC8	excision repair cross-complementing rodent repair deficiency, complementation group 8	O	Cockayne syndrome WD-repeat protein CSA|	ERCC8	NO	#N/A
ENSG00000049192	1.47623	0.583185	33.4289	7.39169e-09	9.92334e-05	9606	11174	NULL	5	5q12	ADAM metallopeptidase with thrombospondin type 1 motif, 6	protein-coding	ADAMTS6	ADAM metallopeptidase with thrombospondin type 1 motif, 6	O	A disintegrin and metalloproteinase with	ADAMTS6	UP	ADAMTS6
ENSG00000049239	0.0105861	7.64242	0.00376212	0.951092	1	9606	9563	RP3-510D11.3	1	1p36	hexose-6-phosphate dehydrogenase (glucose 1-dehydrogenase)	protein-coding	H6PD	hexose-6-phosphate dehydrogenase (glucose 1-dehydrogenase)	O	6-phosphogluconolactonase|G6PD, H form|G	H6PD	NO	#N/A
ENSG00000049245	-0.339413	5.84205	4.54393	0.0330356	1	9606	9341	NULL	1	1p36.23	vesicle-associated membrane protein 3	protein-coding	VAMP3	vesicle-associated membrane protein 3	O	VAMP-3|cellubrevin|synaptobrevin-3	VAMP3	NO	#N/A
ENSG00000049246	0.545092	3.76176	12.5391	0.000398524	1	9606	8863	RP3-467L1.3	1	1p36.23	period circadian clock 3	protein-coding	PER3	period circadian clock 3	O	cell growth-inhibiting gene 13 protein|c	PER3	NO	#N/A
ENSG00000049249	1.28212	2.28537	39.9174	2.64937e-10	3.57638e-06	9606	3604	NULL	1	1p36	tumor necrosis factor receptor superfamily, member 9	protein-coding	TNFRSF9	tumor necrosis factor receptor superfamily, member 9	O	4-1BB ligand receptor|CD137 antigen|T ce	TNFRSF9	UP	TNFRSF9
ENSG00000049323	-0.195381	8.2347	2.21702	0.136496	1	9606	4052	NULL	2	2p22-p21	latent transforming growth factor beta binding protein 1	protein-coding	LTBP1	latent transforming growth factor beta binding protein 1	O	LTBP-1|TGF-beta1-BP-1|latent-transformin	LTBP1	NO	#N/A
ENSG00000049449	-0.0762588	7.73572	0.323284	0.569641	1	9606	5954	NULL	11	11p13	reticulocalbin 1, EF-hand calcium binding domain	protein-coding	RCN1	reticulocalbin 1, EF-hand calcium binding domain	O	proliferation-inducing gene 20|reticuloc	RCN1	NO	#N/A
ENSG00000049540	0.36935	3.39718	4.14328	0.0418002	1	9606	2006	NULL	7	7q11.23	elastin	protein-coding	ELN	elastin	O	tropoelastin	ELN	NO	#N/A
ENSG00000049541	0.313018	6.25059	4.60099	0.0319535	1	9606	5982	NULL	7	7q11.23	replication factor C (activator 1) 2, 40kDa	protein-coding	RFC2	replication factor C (activator 1) 2, 40kDa	O	A1 40 kDa subunit|RF-C 40 kDa subunit|ac	RFC2	NO	#N/A
ENSG00000049618	-0.111313	6.94103	0.39355	0.530439	1	9606	57492	RP11-419L10.1	6	6q25.1	AT rich interactive domain 1B (SWI1-like)	protein-coding	ARID1B	AT rich interactive domain 1B (SWI1-like)	O	ARID domain-containing protein 1B|AT-ric	ARID1B	NO	#N/A
ENSG00000049656	-0.478069	7.78009	12.6581	0.000373947	1	9606	81037	NULL	5	5p15.33	CLPTM1-like	protein-coding	CLPTM1L	CLPTM1-like	O	CLPTM1-like protein|CRR9p|cisplatin resi	CLPTM1L	NO	#N/A
ENSG00000049759	0.145641	5.39794	1.07944	0.298824	1	9606	23327	NULL	18	18q21	neural precursor cell expressed, developmentally down-regulated 4-like, E3 ubiquitin protein ligase	protein-coding	NEDD4L	neural precursor cell expressed, developmentally down-regulated 4-like, E3 ubiquitin protein ligase	O	E3 ubiquitin-protein ligase NEDD4-like|u	NEDD4L	NO	#N/A
ENSG00000049769	0.751799	3.21584	20.215	6.9208e-06	0.0908286	9606	89801	NULL	X	Xp11.23	protein phosphatase 1, regulatory subunit 3F	protein-coding	PPP1R3F	protein phosphatase 1, regulatory subunit 3F	O	protein phosphatase 1 regulatory subunit	PPP1R3F	NO	#N/A
ENSG00000049860	0.113152	6.69957	0.444022	0.505188	1	9606	3074	HCC7	5	5q13	hexosaminidase B (beta polypeptide)	protein-coding	HEXB	hexosaminidase B (beta polypeptide)	O	HCC-7|N-acetyl-beta-glucosaminidase subu	HEXB	NO	#N/A
ENSG00000049883	0.31884	4.29206	4.28543	0.0384404	1	9606	79810	NULL	5	5q13.2	pentatricopeptide repeat domain 2	protein-coding	PTCD2	pentatricopeptide repeat domain 2	O	pentatricopeptide repeat-containing prot	PTCD2	NO	#N/A
ENSG00000050130	-0.0152831	4.86466	0.00550843	0.940836	1	9606	51528	CDA06	14	14q23.1	JNK1/MAPK8-associated membrane protein	protein-coding	JKAMP	JNK1/MAPK8-associated membrane protein	O	JNK-associated membrane protein|JNK1-ass	JKAMP	NO	#N/A
ENSG00000050165	-0.0963869	6.92399	0.525032	0.468703	1	9606	27122	UNQ258/PRO295	11	11p15.2	dickkopf WNT signaling pathway inhibitor 3	protein-coding	DKK3	dickkopf WNT signaling pathway inhibitor 3	O	RIG-like 5-6|RIG-like 7-1|dickkopf 3 hom	DKK3	NO	#N/A
ENSG00000050327	0.0977242	0.244445	0.141864	0.706435	1	9606	7984	NULL	7	7q35	Rho guanine nucleotide exchange factor (GEF) 5	protein-coding	ARHGEF5	Rho guanine nucleotide exchange factor (GEF) 5	O	ephexin-3|guanine nucleotide regulatory	ARHGEF5	NO	#N/A
ENSG00000050344	-0.0266391	5.25029	0.032351	0.857259	1	9606	9603	NULL	7	7p15.2	nuclear factor (erythroid-derived 2)-like 3	protein-coding	NFE2L3	nuclear factor (erythroid-derived 2)-like 3	O	NF-E2-related factor 3|NFE2-related fact	NFE2L3	NO	#N/A
ENSG00000050393	0.133107	6.54116	0.938552	0.33265	1	9606	63933	NULL	6	6p23	mitochondrial calcium uniporter regulator 1	protein-coding	MCUR1	mitochondrial calcium uniporter regulator 1	O	coiled-coil domain containing 90A|coiled	MCUR1	NO	#N/A
ENSG00000050405	-0.265188	6.87037	3.53025	0.0602587	1	9606	51474	PP624	12	12q13	LIM domain and actin binding 1	protein-coding	LIMA1	LIM domain and actin binding 1	O	1110021C24Rik|LIM domain and actin-bindi	LIMA1	NO	#N/A
ENSG00000050426	0.0492003	4.40501	0.0844571	0.771346	1	9606	25875	NULL	12	12q13.12	LETM1 domain containing 1	protein-coding	LETMD1	LETM1 domain containing 1	O	LETM1 domain-containing protein 1|cervic	LETMD1	NO	#N/A
ENSG00000050438	0.28373	2.6155	2.57061	0.108865	1	9606	9498	NULL	12	12q13.13	solute carrier family 4, sodium bicarbonate cotransporter, member 8	protein-coding	SLC4A8	solute carrier family 4, sodium bicarbonate cotransporter, member 8	O	electroneutral Na(+)-driven Cl-HCO3 exch	SLC4A8	NO	#N/A
ENSG00000050555	0.21922	5.09157	2.41172	0.12043	1	9606	10319	RP11-143H20.1	9	9q31-q34	laminin, gamma 3	protein-coding	LAMC3	laminin, gamma 3	O	laminin subunit gamma-3|laminin-12 subun	LAMC3	NO	#N/A
ENSG00000050730	0.335502	0.621379	1.80375	0.17926	1	9606	79931	NULL	4	4q27	TNFAIP3 interacting protein 3	protein-coding	TNIP3	TNFAIP3 interacting protein 3	O	A20-binding inhibitor of NF-kappa-B acti	TNIP3	NO	#N/A
ENSG00000050748	-0.023007	5.32642	0.0267581	0.870063	1	9606	5601	NULL	5	5q35	mitogen-activated protein kinase 9	protein-coding	MAPK9	mitogen-activated protein kinase 9	O	Jun kinase|MAP kinase 9|MAPK 9|c-Jun N-t	MAPK9	NO	#N/A
ENSG00000050820	-0.155814	6.36828	1.10007	0.294251	1	9606	9564	hCG_1980470	16	16q23.1	breast cancer anti-estrogen resistance 1	protein-coding	BCAR1	breast cancer anti-estrogen resistance 1	O	Cas scaffolding protein family member 1|	BCAR1	NO	#N/A
ENSG00000051009	-0.120206	4.39261	0.580625	0.446067	1	9606	84067	NULL	11	11p15.4	family with sequence similarity 160, member A2	protein-coding	FAM160A2	family with sequence similarity 160, member A2	O	FHIP|FTS and Hook-interacting protein	FAM160A2	NO	#N/A
ENSG00000051108	0.0266987	4.43757	0.0263705	0.870999	1	9606	9709	NULL	16	16q13	homocysteine-inducible, endoplasmic reticulum stress-inducible, ubiquitin-like domain member 1	protein-coding	HERPUD1	homocysteine-inducible, endoplasmic reticulum stress-inducible, ubiquitin-like domain member 1	O	MMS-inducible|homocysteine-inducible end	HERPUD1	NO	#N/A
ENSG00000051128	-0.144326	6.53237	0.902933	0.341997	1	9606	9454	NULL	19	19p13.11	homer homolog 3 (Drosophila)	protein-coding	HOMER3	homer homolog 3 (Drosophila)	O	Homer, neuronal immediate early gene, 3|	HOMER3	NO	#N/A
ENSG00000051180	-0.401094	4.3154	6.91974	0.00852493	1	9606	5888	NULL	15	15q15.1	RAD51 homolog (S. cerevisiae)	protein-coding	RAD51	RAD51 homolog (S. cerevisiae)	O	BRCA1/BRCA2-containing complex, subunit	RAD51	NO	#N/A
ENSG00000051341	-0.0474524	4.46151	0.09434	0.758731	1	9606	10721	NULL	3	3q13.33	polymerase (DNA directed), theta	protein-coding	POLQ	polymerase (DNA directed), theta	O	DNA polymerase eta|DNA polymerase theta	POLQ	NO	#N/A
ENSG00000051382	0.102779	4.78806	0.522743	0.469674	1	9606	5291	NULL	3	3q22.3	phosphatidylinositol-4,5-bisphosphate 3-kinase, catalytic subunit beta	protein-coding	PIK3CB	phosphatidylinositol-4,5-bisphosphate 3-kinase, catalytic subunit beta	O	PI3-kinase p110 subunit beta|PI3-kinase	PIK3CB	NO	#N/A
ENSG00000051596	-0.0919129	5.70103	0.262759	0.608231	1	9606	84321	NULL	5	5q35.2	THO complex 3	protein-coding	THOC3	THO complex 3	O	TEX1 homolog|THO complex subunit 3	THOC3	NO	#N/A
ENSG00000051620	0.0535166	5.09309	0.135312	0.712986	1	9606	23593	RP3-422G23.1	6	6q24	heme binding protein 2	protein-coding	HEBP2	heme binding protein 2	O	heme-binding protein 2|placental protein	HEBP2	NO	#N/A
ENSG00000051825	-0.210009	4.65866	1.9543	0.162124	1	9606	10198	NULL	12	12q24.31	M-phase phosphoprotein 9	protein-coding	MPHOSPH9	M-phase phosphoprotein 9	O	NULL	MPHOSPH9	NO	#N/A
ENSG00000052126	-0.15254	4.9078	1.12653	0.288517	1	9606	54477	NULL	12	12p12	pleckstrin homology domain containing, family A member 5	protein-coding	PLEKHA5	pleckstrin homology domain containing, family A member 5	O	PH domain-containing family A member 5|p	PLEKHA5	NO	#N/A
ENSG00000052723	0.163545	6.11115	1.37986	0.240125	1	9606	80143	RP5-1000E10.4	1	1p13.2	suppressor of IKBKE 1	protein-coding	SIKE1	suppressor of IKBKE 1	O	suppressor of IKK epsilon|suppressor of	SIKE1	NO	#N/A
ENSG00000052749	-0.00144119	7.48959	7.16128e-05	0.993248	1	9606	23223	RP11-452K12.13-007	10	10q24.1	ribosomal RNA processing 12 homolog (S. cerevisiae)	protein-coding	RRP12	ribosomal RNA processing 12 homolog (S. cerevisiae)	O	RRP12-like protein	RRP12	NO	#N/A
ENSG00000052795	-0.019456	3.95206	0.0151582	0.902013	1	9606	57600	NULL	4	4q32.1	folliculin interacting protein 2	protein-coding	FNIP2	folliculin interacting protein 2	O	FNIP1-like protein|O6-methylguanine-indu	FNIP2	NO	#N/A
ENSG00000052802	-0.535413	6.72451	11.8999	0.00056138	1	9606	6307	NULL	4	4q32-q34	methylsterol monooxygenase 1	protein-coding	MSMO1	methylsterol monooxygenase 1	O	C-4 methyl sterol|C-4 methylsterol oxida	MSMO1	NO	#N/A
ENSG00000052841	0.643507	6.4001	21.396	3.73555e-06	0.0491767	9606	55761	NULL	11	11p11.2	tetratricopeptide repeat domain 17	protein-coding	TTC17	tetratricopeptide repeat domain 17	O	TPR repeat protein 17|tetratricopeptide	TTC17	NO	#N/A
ENSG00000053254	0.343875	5.61519	4.27468	0.0386843	1	9606	1112	NULL	14	14q31.3	forkhead box N3	protein-coding	FOXN3	forkhead box N3	O	checkpoint suppressor 1|forkhead box pro	FOXN3	NO	#N/A
ENSG00000053371	0.191817	5.0728	1.58499	0.208044	1	9606	8574	NULL	1	1p36.13	aldo-keto reductase family 7, member A2 (aflatoxin aldehyde reductase)	protein-coding	AKR7A2	aldo-keto reductase family 7, member A2 (aflatoxin aldehyde reductase)	O	AFB1 aldehyde reductase 1|AFB1-AR 1|SSA	AKR7A2	NO	#N/A
ENSG00000053372	-0.275585	7.06207	3.66946	0.055418	1	9606	51154	NULL	1	1p36.13	mRNA turnover 4 homolog (S. cerevisiae)	protein-coding	MRTO4	mRNA turnover 4 homolog (S. cerevisiae)	O	60S acidic ribosomal protein PO|MRT4, mR	MRTO4	NO	#N/A
ENSG00000053501	0.0993424	4.87382	0.403863	0.525101	1	9606	55850	MDS032	19	19p13.11	unconventional SNARE in the ER 1 homolog (S. cerevisiae)	protein-coding	USE1	unconventional SNARE in the ER 1 homolog (S. cerevisiae)	O	Q-SNARE|SNARE-like tail-anchored protein	USE1	NO	#N/A
ENSG00000053524	0.481624	0.0228923	2.9703	0.0848061	1	9606	23101	NULL	3	3q27.1	MCF.2 cell line derived transforming sequence-like 2	protein-coding	MCF2L2	MCF.2 cell line derived transforming sequence-like 2	O	MCF2-transforming sequence-like protein	MCF2L2	NO	#N/A
ENSG00000053770	0.0275557	5.2512	0.032046	0.857927	1	9606	55745	NULL	14	14q22.3	adaptor-related protein complex 5, mu 1 subunit	protein-coding	AP5M1	adaptor-related protein complex 5, mu 1 subunit	O	AP-5 complex subunit mu|AP-5 complex sub	AP5M1	NO	#N/A
ENSG00000053900	0.15427	4.30628	0.949421	0.329867	1	9606	29945	NULL	4	4p15.2	anaphase promoting complex subunit 4	protein-coding	ANAPC4	anaphase promoting complex subunit 4	O	anaphase-promoting complex subunit 4|cyc	ANAPC4	NO	#N/A
ENSG00000054116	-0.069787	5.55159	0.187146	0.665303	1	9606	27095	CDABP0066	1	1p34.3	trafficking protein particle complex 3	protein-coding	TRAPPC3	trafficking protein particle complex 3	O	trafficking protein particle complex sub	TRAPPC3	NO	#N/A
ENSG00000054118	-0.600622	7.41337	19.1298	1.22122e-05	0.159589	9606	9967	NULL	1	1p34.3	thyroid hormone receptor associated protein 3	protein-coding	THRAP3	thyroid hormone receptor associated protein 3	O	thyroid hormone receptor-associated prot	THRAP3	NO	#N/A
ENSG00000054148	-0.267529	5.21308	0.882526	0.347511	1	9606	29085	RP11-216L13.10-005	9	9q34.3	phosphohistidine phosphatase 1	protein-coding	PHPT1	phosphohistidine phosphatase 1	O	14 kDa phosphohistidine phosphatase|1700	PHPT1	NO	#N/A
ENSG00000054267	-0.0958236	5.85073	0.398473	0.527879	1	9606	51742	RP11-382D8.2	1	1q42.1-q43	AT rich interactive domain 4B (RBP1-like)	protein-coding	ARID4B	AT rich interactive domain 4B (RBP1-like)	O	180 kDa Sin3-associated polypeptide|ARID	ARID4B	NO	#N/A
ENSG00000054277	-0.596388	5.11786	18.3316	1.85604e-05	0.241805	9606	23596	NULL	1	1q43	opsin 3	protein-coding	OPN3	opsin 3	O	encephalopsin|opsin 3 (encephalopsin, pa	OPN3	NO	#N/A
ENSG00000054282	0.591756	4.2454	15.8915	6.70799e-05	0.864257	9606	10806	HSPC085	1	1q43	serologically defined colon cancer antigen 8	protein-coding	SDCCAG8	serologically defined colon cancer antigen 8	O	antigen NY-CO-8|centrosomal colon cancer	SDCCAG8	NO	#N/A
ENSG00000054356	0.293163	6.01281	4.4719	0.0344566	1	9606	5798	NULL	2	2q35-q36.1	protein tyrosine phosphatase, receptor type, N	protein-coding	PTPRN	protein tyrosine phosphatase, receptor type, N	O	ICA 512|PTP IA-2|islet cell antigen 2|is	PTPRN	NO	#N/A
ENSG00000054392	-0.0644363	2.94343	0.152757	0.695915	1	9606	55733	NULL	1	1q32	hedgehog acyltransferase	protein-coding	HHAT	hedgehog acyltransferase	O	melanoma antigen recognized by T cells 2	HHAT	NO	#N/A
ENSG00000054523	-0.178147	6.7665	1.24574	0.264368	1	9606	23095	RP4-736L20.1	1	1p36.2	kinesin family member 1B	protein-coding	KIF1B	kinesin family member 1B	O	kinesin superfamily protein KIF1B|kinesi	KIF1B	NO	#N/A
ENSG00000054598	0.431579	5.9	8.63287	0.00330151	1	9606	2296	NULL	6	6p25	forkhead box C1	protein-coding	FOXC1	forkhead box C1	O	forkhead box protein C1|forkhead, drosop	FOXC1	NO	#N/A
ENSG00000054611	-0.625122	4.69173	16.097	6.01784e-05	0.776181	9606	25771	LL22NC03-65D1.1	22	22q13.3	TBC1 domain family, member 22A	protein-coding	TBC1D22A	TBC1 domain family, member 22A	O	TBC1 domain family member 22A|putative G	TBC1D22A	NO	#N/A
ENSG00000054654	0.187989	5.20784	0.965643	0.325769	1	9606	23224	NULL	14	14q23.2	spectrin repeat containing, nuclear envelope 2	protein-coding	SYNE2	spectrin repeat containing, nuclear envelope 2	O	nesprin 2|nesprin-2|nuclear envelope spe	SYNE2	NO	#N/A
ENSG00000054690	0.785493	0.135848	8.31121	0.00394011	1	9606	57475	NULL	14	14q24.1	pleckstrin homology domain containing, family H (with MyTH4 domain) member 1	protein-coding	PLEKHH1	pleckstrin homology domain containing, family H (with MyTH4 domain) member 1	O	PH domain-containing family H member 1|p	PLEKHH1	NO	#N/A
ENSG00000054793	0.189143	5.19907	1.13957	0.285743	1	9606	10079	NULL	20	20q13.2	ATPase, class II, type 9A	protein-coding	ATP9A	ATPase, class II, type 9A	O	ATPase type IV, phospholipid-transportin	ATP9A	NO	#N/A
ENSG00000054965	-0.128388	6.75096	0.803934	0.36992	1	9606	23201	NULL	11	11q13.4	family with sequence similarity 168, member A	protein-coding	FAM168A	family with sequence similarity 168, member A	O	protein FAM168A|tongue cancer chemothera	FAM168A	NO	#N/A
ENSG00000054967	-0.0568285	4.18118	0.121724	0.727173	1	9606	84957	NULL	11	11q13.4	RELT tumor necrosis factor receptor	protein-coding	RELT	RELT tumor necrosis factor receptor	O	receptor expressed in lymphoid tissues|t	RELT	NO	#N/A
ENSG00000054983	0.275843	5.06537	3.66116	0.0556947	1	9606	2581	NULL	14	14q31	galactosylceramidase	protein-coding	GALC	galactosylceramidase	O	GALCERase|galactocerebrosidase|galactoce	GALC	NO	#N/A
ENSG00000055044	-0.240299	7.41044	3.11647	0.0775047	1	9606	51602	HSPC120	2	2q33.1	NOP58 ribonucleoprotein	protein-coding	NOP58	NOP58 ribonucleoprotein	O	NOP58 ribonucleoprotein homolog|nucleola	NOP58	NO	#N/A
ENSG00000055070	0.10643	8.12699	0.644273	0.422168	1	9606	26099	NULL	1	1p36.13	SUZ RNA binding domain containing 1	protein-coding	SZRD1	SUZ RNA binding domain containing 1	O	SUZ domain-containing protein 1|UPF0485	SZRD1	NO	#N/A
ENSG00000055118	0.447913	6.16827	7.42873	0.00641905	1	9606	3757	NULL	7	7q36.1	potassium voltage-gated channel, subfamily H (eag-related), member 2	protein-coding	KCNH2	potassium voltage-gated channel, subfamily H (eag-related), member 2	O	ERG-1|H-ERG|eag homolog|eag-related prot	KCNH2	NO	#N/A
ENSG00000055130	-0.177664	6.67052	1.55318	0.212667	1	9606	8454	NULL	7	7q36.1	cullin 1	protein-coding	CUL1	cullin 1	O	CUL-1|cullin-1	CUL1	NO	#N/A
ENSG00000055147	0.353507	4.51074	5.8855	0.015266	1	9606	10827	NULL	5	5q31-q33	family with sequence similarity 114, member A2	protein-coding	FAM114A2	family with sequence similarity 114, member A2	O	protein FAM114A2	FAM114A2	NO	#N/A
ENSG00000055163	0.715372	3.32413	14.0259	0.000180308	1	9606	26999	NULL	5	5q33.3	cytoplasmic FMR1 interacting protein 2	protein-coding	CYFIP2	cytoplasmic FMR1 interacting protein 2	O	cytoplasmic FMR1-interacting protein 2|p	CYFIP2	NO	#N/A
ENSG00000055208	0.0437875	7.16812	0.0784397	0.779423	1	9606	23118	NULL	6	6q25.1	TGF-beta activated kinase 1/MAP3K7 binding protein 2	protein-coding	TAB2	TGF-beta activated kinase 1/MAP3K7 binding protein 2	O	TAB-2|TAK1-binding protein 2|TGF-beta-ac	TAB2	NO	#N/A
ENSG00000055211	0.136869	5.50298	0.989156	0.319949	1	9606	116254	RP1-12G14.8	6	6q25.1	glycoprotein integral membrane 1	protein-coding	GINM1	glycoprotein integral membrane 1	O	glycoprotein integral membrane protein 1	GINM1	NO	#N/A
ENSG00000055332	-0.917244	8.51299	33.7474	6.27534e-09	8.4303e-05	9606	5610	NULL	2	2p22-p21	eukaryotic translation initiation factor 2-alpha kinase 2	protein-coding	EIF2AK2	eukaryotic translation initiation factor 2-alpha kinase 2	O	P1/eIF-2A protein kinase|double stranded	EIF2AK2	NO	#N/A
ENSG00000055483	0.143969	5.92037	0.9507	0.329541	1	9606	57602	NULL	17	17q25.3	ubiquitin specific peptidase 36	protein-coding	USP36	ubiquitin specific peptidase 36	O	deubiquitinating enzyme 1|deubiquitinati	USP36	NO	#N/A
ENSG00000055609	-0.131586	5.35924	0.686641	0.407309	1	9606	58508	NULL	7	7q36.1	lysine (K)-specific methyltransferase 2C	protein-coding	KMT2C	lysine (K)-specific methyltransferase 2C	O	ALR-like protein|histone-lysine N-methyl	KMT2C	NO	#N/A
ENSG00000055732	0.372145	0.77507	2.23377	0.135024	1	9606	55283	NULL	1	1p22.3	mucolipin 3	protein-coding	MCOLN3	mucolipin 3	O	mucolipin-3	MCOLN3	NO	#N/A
ENSG00000055917	-0.057658	6.85231	0.157396	0.691565	1	9606	23369	NULL	2	2p22-p21	pumilio homolog 2 (Drosophila)	protein-coding	PUM2	pumilio homolog 2 (Drosophila)	O	pumilio homolog 2|pumilio-2	PUM2	NO	#N/A
ENSG00000055950	-0.0986711	5.48288	0.315816	0.574133	1	9606	84545	RP11-108L7.13-001	10	10q24.31	mitochondrial ribosomal protein L43	protein-coding	MRPL43	mitochondrial ribosomal protein L43	O	39S ribosomal protein L43, mitochondrial	MRPL43	NO	#N/A
ENSG00000056050	-0.0149753	4.79076	0.00740416	0.931429	1	9606	54969	NULL	4	4q33	chromosome 4 open reading frame 27	protein-coding	C4orf27	chromosome 4 open reading frame 27	O	UPF0609 protein C4orf27	C4orf27	NO	#N/A
ENSG00000056097	-0.443148	7.31722	10.2832	0.00134246	1	9606	51663	NULL	5	5p13.3	zinc finger RNA binding protein	protein-coding	ZFR	zinc finger RNA binding protein	O	M-phase phosphoprotein homolog|hZFR|zinc	ZFR	NO	#N/A
ENSG00000056277	0.165442	4.38593	0.662992	0.415506	1	9606	55609	RP3-438D16.3	X	Xq26.1	zinc finger protein 280C	protein-coding	ZNF280C	zinc finger protein 280C	O	suppressor of hairy wing homolog 3|zinc	ZNF280C	NO	#N/A
ENSG00000056487	-0.411145	0.814286	2.55135	0.1102	1	9606	112885	AL049760.6	22	22q13.31	PHD finger protein 21B	protein-coding	PHF21B	PHD finger protein 21B	O	PHD finger protein 4	PHF21B	NO	#N/A
ENSG00000056558	0.916485	3.95068	35.5193	2.52535e-09	3.39912e-05	9606	7185	NULL	9	9q33-q34	TNF receptor-associated factor 1	protein-coding	TRAF1	TNF receptor-associated factor 1	O	Epstein-Bar virus-induced protein 6	TRAF1	NO	#N/A
ENSG00000056586	0.409716	6.47502	7.69035	0.00555168	1	9606	54542	RP11-163B6.3	9	9q34	ring finger and CCCH-type domains 2	protein-coding	RC3H2	ring finger and CCCH-type domains 2	O	RING finger and CCCH-type zinc finger do	RC3H2	NO	#N/A
ENSG00000056736	0.72504	0.661981	9.51757	0.00203514	1	9606	55540	UNQ2501/PRO19612	3	3p21.1	interleukin 17 receptor B	protein-coding	IL17RB	interleukin 17 receptor B	O	IL-17 receptor B|IL-17 receptor homolog	IL17RB	NO	#N/A
ENSG00000056972	-0.267661	4.17993	3.40633	0.0649466	1	9606	10758	RP3-487J7.3	6	6q21	TRAF3 interacting protein 2	protein-coding	TRAF3IP2	TRAF3 interacting protein 2	O	NFkB-activating protein ACT1|adapter pro	TRAF3IP2	NO	#N/A
ENSG00000056998	0.0329369	3.82659	0.0315476	0.859024	1	9606	8908	NULL	X	Xp22.3	glycogenin 2	protein-coding	GYG2	glycogenin 2	O	glycogenin glucosyltransferase|glycogeni	GYG2	NO	#N/A
ENSG00000057019	-0.00755517	8.88394	0.00274775	0.958195	1	9606	131566	NULL	3	3q12.1|3	discoidin, CUB and LCCL domain containing 2	protein-coding	DCBLD2	discoidin, CUB and LCCL domain containing 2	O	1700055P21Rik|CUB, LCCL and coagulation	DCBLD2	NO	#N/A
ENSG00000057252	0.00545879	6.83836	0.00160276	0.968066	1	9606	6646	RP11-215I23.1	1	1q25	sterol O-acyltransferase 1	protein-coding	SOAT1	sterol O-acyltransferase 1	O	acyl-coenzyme A:cholesterol acyltransfer	SOAT1	NO	#N/A
ENSG00000057294	1.02079	2.43889	27.5677	1.51691e-07	0.00202264	9606	5318	NULL	12	12p11	plakophilin 2	protein-coding	PKP2	plakophilin 2	O	plakophilin-2	PKP2	UP	PKP2
ENSG00000057608	-0.179109	8.10372	1.56002	0.211662	1	9606	2665	RP11-318E3.2	10	10p15	GDP dissociation inhibitor 2	protein-coding	GDI2	GDP dissociation inhibitor 2	O	GDI-2|guanosine diphosphate dissociation	GDI2	NO	#N/A
ENSG00000057657	-0.418833	0.896897	3.30537	0.0690537	1	9606	639	RP1-134E15.1	6	6q21	PR domain containing 1, with ZNF domain	protein-coding	PRDM1	PR domain containing 1, with ZNF domain	O	B-lymphocyte-induced maturation protein	PRDM1	NO	#N/A
ENSG00000057663	-0.0129583	5.42337	0.00876878	0.925394	1	9606	9474	NULL	6	6q21	autophagy related 5	protein-coding	ATG5	autophagy related 5	O	ATG5 autophagy related 5 homolog|apoptos	ATG5	NO	#N/A
ENSG00000057704	-0.0599741	2.64958	0.10858	0.741767	1	9606	57458	NULL	12	12q22	transmembrane and coiled-coil domain family 3	protein-coding	TMCC3	transmembrane and coiled-coil domain family 3	O	transmembrane and coiled-coil domains 3|	TMCC3	NO	#N/A
ENSG00000057757	-0.135908	5.70018	0.779923	0.377165	1	9606	57095	AD039	1	1p36.11	PITH (C-terminal proteasome-interacting domain of thioredoxin-like) domain containing 1	protein-coding	PITHD1	PITH (C-terminal proteasome-interacting domain of thioredoxin-like) domain containing 1	O	HT014|PITH domain-containing protein 1|T	PITHD1	NO	#N/A
ENSG00000057935	0.0149021	5.22063	0.0107058	0.917591	1	9606	57504	hCG_1783907	2	2p21	metastasis associated 1 family, member 3	protein-coding	MTA3	metastasis associated 1 family, member 3	O	metastasis associated family, member 3|m	MTA3	NO	#N/A
ENSG00000058056	0.21978	6.66523	2.44992	0.117531	1	9606	8975	NULL	3	3q26.2-q26.3	ubiquitin specific peptidase 13 (isopeptidase T-3)	protein-coding	USP13	ubiquitin specific peptidase 13 (isopeptidase T-3)	O	deubiquitinating enzyme 13|isopeptidase	USP13	NO	#N/A
ENSG00000058063	0.227625	7.22144	1.98722	0.158632	1	9606	23200	NULL	3	3q27	ATPase, class VI, type 11B	protein-coding	ATP11B	ATPase, class VI, type 11B	O	ATPase IR|probable phospholipid-transpor	ATP11B	NO	#N/A
ENSG00000058085	0.130204	0.606645	0.301525	0.582928	1	9606	3918	NULL	1	1q25-q31	laminin, gamma 2	protein-coding	LAMC2	laminin, gamma 2	O	BM600-100kDa|CSF 140 kDa subunit|cell-sc	LAMC2	NO	#N/A
ENSG00000058091	-0.213231	6.40505	2.05074	0.152132	1	9606	5218	NULL	7	7q21-q22	cyclin-dependent kinase 14	protein-coding	CDK14	cyclin-dependent kinase 14	O	PFTAIRE protein kinase 1|cell division p	CDK14	NO	#N/A
ENSG00000058262	-0.140336	8.95659	0.947859	0.330265	1	9606	29927	NULL	3	3q21.3	Sec61 alpha 1 subunit (S. cerevisiae)	protein-coding	SEC61A1	Sec61 alpha 1 subunit (S. cerevisiae)	O	Sec61 alpha-1|protein transport protein	SEC61A1	NO	#N/A
ENSG00000058272	-0.0503086	6.12869	0.126356	0.722241	1	9606	4659	NULL	12	12q15-q21	protein phosphatase 1, regulatory subunit 12A	protein-coding	PPP1R12A	protein phosphatase 1, regulatory subunit 12A	O	myosin binding subunit|myosin phosphatas	PPP1R12A	NO	#N/A
ENSG00000058335	1.36973	1.0681	33.9525	5.64736e-09	7.58779e-05	9606	5923	NULL	15	15q24.2	Ras protein-specific guanine nucleotide-releasing factor 1	protein-coding	RASGRF1	Ras protein-specific guanine nucleotide-releasing factor 1	O	Ras-specific guanine nucleotide-releasin	RASGRF1	UP	RASGRF1
ENSG00000058404	2.16071	0.861746	69.2118	8.84375e-17	1.20478e-12	9606	816	NULL	7	7p14.3-p14.1	calcium/calmodulin-dependent protein kinase II beta	protein-coding	CAMK2B	calcium/calmodulin-dependent protein kinase II beta	O	CaM kinase II beta subunit|CaM-kinase II	CAMK2B	UP	CAMK2B
ENSG00000058453	0.66422	5.27293	15.9836	6.3892e-05	0.823376	9606	9696	NULL	1	1p36.13	ciliary rootlet coiled-coil, rootletin	protein-coding	CROCC	ciliary rootlet coiled-coil, rootletin	O	Tax1-binding protein 2|ciliary rootlet c	CROCC	NO	#N/A
ENSG00000058600	0.36452	6.22535	6.68164	0.00974109	1	9606	55718	NULL	16	16p12.2	polymerase (RNA) III (DNA directed) polypeptide E (80kD)	protein-coding	POLR3E	polymerase (RNA) III (DNA directed) polypeptide E (80kD)	O	DNA-directed RNA polymerase III 80 kDa p	POLR3E	NO	#N/A
ENSG00000058668	0.0679195	7.49234	0.141523	0.706772	1	9606	493	NULL	1	1q32.1	ATPase, Ca++ transporting, plasma membrane 4	protein-coding	ATP2B4	ATPase, Ca++ transporting, plasma membrane 4	O	matrix-remodeling-associated protein 1|p	ATP2B4	NO	#N/A
ENSG00000058673	-0.253517	7.26785	3.2554	0.0711887	1	9606	9877	NULL	1	1q32.1	zinc finger CCCH-type containing 11A	protein-coding	ZC3H11A	zinc finger CCCH-type containing 11A	O	zinc finger CCCH domain-containing prote	ZC3H11A	NO	#N/A
ENSG00000058729	0.00658619	4.92731	0.00190468	0.965189	1	9606	55781	NULL	5	5q15	RIO kinase 2	protein-coding	RIOK2	RIO kinase 2	O	serine/threonine-protein kinase RIO2	RIOK2	NO	#N/A
ENSG00000058799	0.21388	3.44476	1.91124	0.166826	1	9606	54432	NULL	1	1p33-p32.1	Yip1 domain family, member 1	protein-coding	YIPF1	Yip1 domain family, member 1	O	YIP1 family member 1|protein YIPF1	YIPF1	NO	#N/A
ENSG00000058804	0.0867992	6.96837	0.375349	0.540103	1	#N/A	#N/A	#N/A	#N/A	#N/A	#N/A	#N/A	#N/A	#N/A	#N/A	#N/A	NDC1	NO	#N/A
ENSG00000058866	0.146402	2.7748	0.529934	0.466634	1	9606	1608	NULL	3	3q27.2-q27.3	diacylglycerol kinase, gamma 90kDa	protein-coding	DGKG	diacylglycerol kinase, gamma 90kDa	O	DAG kinase gamma|diacylglycerol kinase g	DGKG	NO	#N/A
ENSG00000059122	0.0542156	6.24119	0.0973064	0.755086	1	9606	84256	NULL	16	16p13.3	FLYWCH-type zinc finger 1	protein-coding	FLYWCH1	FLYWCH-type zinc finger 1	O	FLYWCH-type zinc finger-containing prote	FLYWCH1	NO	#N/A
ENSG00000059145	0.0145998	3.8495	0.0076	0.93053	1	9606	64718	LA16c-316G12.1	16	16p13.3	unkempt homolog (Drosophila)-like	protein-coding	UNKL	unkempt homolog (Drosophila)-like	O	RING finger protein unkempt-like|putativ	UNKL	NO	#N/A
ENSG00000059377	0.613734	2.3016	10.9372	0.000942515	1	9606	6916	NULL	7	7q34-q35	thromboxane A synthase 1 (platelet)	protein-coding	TBXAS1	thromboxane A synthase 1 (platelet)	O	TXA synthase|cytochrome P450 5A1|cytochr	TBXAS1	NO	#N/A
ENSG00000059378	-1.00979	5.92276	52.4707	4.36724e-13	5.92591e-09	9606	64761	NULL	7	7q34	poly (ADP-ribose) polymerase family, member 12	protein-coding	PARP12	poly (ADP-ribose) polymerase family, member 12	O	ADP-ribosyltransferase diphtheria toxin-	PARP12	DOWN	PARP12
ENSG00000059573	-0.0640737	6.48707	0.20465	0.650993	1	9606	5832	NULL	10	10q24.3	aldehyde dehydrogenase 18 family, member A1	protein-coding	ALDH18A1	aldehyde dehydrogenase 18 family, member A1	O	aldehyde dehydrogenase family 18 member	ALDH18A1	NO	#N/A
ENSG00000059588	-0.125019	5.13051	0.587839	0.443256	1	9606	6894	RP5-827C21.5	1	1q42.3	TAR (HIV-1) RNA binding protein 1	protein-coding	TARBP1	TAR (HIV-1) RNA binding protein 1	O	TAR (HIV) RNA binding protein 1|TAR (HIV	TARBP1	NO	#N/A
ENSG00000059691	0.131685	4.29649	0.768109	0.380803	1	#N/A	#N/A	#N/A	#N/A	#N/A	#N/A	#N/A	#N/A	#N/A	#N/A	#N/A	GATB	NO	#N/A
ENSG00000059728	0.513684	3.65306	11.1044	0.000861235	1	9606	4084	NULL	2	2p13-p12	MAX dimerization protein 1	protein-coding	MXD1	MAX dimerization protein 1	O	MAX-binding protein|antagonizer of myc t	MXD1	NO	#N/A
ENSG00000059758	-0.278492	5.18671	3.72982	0.0534491	1	9606	5128	NULL	12	12q23.1	cyclin-dependent kinase 17	protein-coding	CDK17	cyclin-dependent kinase 17	O	PCTAIRE-motif protein kinase 2|cell divi	CDK17	NO	#N/A
ENSG00000059769	0.149658	3.66125	0.828512	0.362703	1	9606	548645	NULL	9	9q31.3	DnaJ (Hsp40) homolog, subfamily C , member 25	protein-coding	DNAJC25	DnaJ (Hsp40) homolog, subfamily C , member 25	O	DnaJ-like protein|dnaJ homolog subfamily	DNAJC25	NO	#N/A
ENSG00000059804	-0.258967	5.99478	3.23269	0.0721818	1	9606	6515	NULL	12	12p13.3	solute carrier family 2 (facilitated glucose transporter), member 3	protein-coding	SLC2A3	solute carrier family 2 (facilitated glucose transporter), member 3	O	GLUT-3|glucose transporter type 3, brain	SLC2A3	NO	#N/A
ENSG00000059915	0.360512	0.788644	2.17371	0.140387	1	9606	5662	RP11-18I14.2	10	10q24	pleckstrin and Sec7 domain containing	protein-coding	PSD	pleckstrin and Sec7 domain containing	O	PH and SEC7 domain-containing protein 1|	PSD	NO	#N/A
ENSG00000060069	-0.246668	4.58002	1.96846	0.160612	1	9606	9150	NULL	18	18q23	CTD (carboxy-terminal domain, RNA polymerase II, polypeptide A) phosphatase, subunit 1	protein-coding	CTDP1	CTD (carboxy-terminal domain, RNA polymerase II, polypeptide A) phosphatase, subunit 1	O	CTD of POLR2A, phosphatase of, subunit 1	CTDP1	NO	#N/A
ENSG00000060138	0.174262	7.96533	1.49428	0.221554	1	9606	8531	NULL	12	12p13.1	Y box binding protein 3	protein-coding	YBX3	Y box binding protein 3	O	DNA-binding protein A|ZO-1-associated nu	YBX3	NO	#N/A
ENSG00000060140	-0.144398	0.732968	0.340764	0.559389	1	9606	55359	NULL	12	12p13.2	serine/threonine/tyrosine kinase 1	protein-coding	STYK1	serine/threonine/tyrosine kinase 1	O	novel oncogene with kinase domain|protei	STYK1	NO	#N/A
ENSG00000060237	-0.116162	8.03078	0.578471	0.446912	1	9606	65125	NULL	12	12p13.3	WNK lysine deficient protein kinase 1	protein-coding	WNK1	WNK lysine deficient protein kinase 1	O	WNK lysine deficient protein kinase 1 is	WNK1	NO	#N/A
ENSG00000060339	-0.240823	6.4578	3.25061	0.071397	1	9606	55749	NULL	10	10q21.3	cell division cycle and apoptosis regulator 1	protein-coding	CCAR1	cell division cycle and apoptosis regulator 1	O	cell cycle and apoptosis regulatory prot	CCAR1	NO	#N/A
ENSG00000060491	-0.817765	6.30314	32.7781	1.03302e-08	0.00013859	9606	11054	RP5-885L7.2	20	20q13.3	opioid growth factor receptor	protein-coding	OGFR	opioid growth factor receptor	O	7-60 protein|protein 7-60|zeta-type opio	OGFR	NO	#N/A
ENSG00000060642	-0.00427369	2.51963	0.00059927	0.98047	1	9606	55650	RP1-50O24.2	1	1p36.11	phosphatidylinositol glycan anchor biosynthesis, class V	protein-coding	PIGV	phosphatidylinositol glycan anchor biosynthesis, class V	O	GPI mannosyltransferase 2|GPI mannosyltr	PIGV	NO	#N/A
ENSG00000060656	-0.280254	7.34956	2.55431	0.109994	1	9606	10076	NULL	1	1p35.3	protein tyrosine phosphatase, receptor type, U	protein-coding	PTPRU	protein tyrosine phosphatase, receptor type, U	O	PTP pi|Receptor protein tyrosine phospha	PTPRU	NO	#N/A
ENSG00000060688	-0.10144	6.05381	0.412449	0.520729	1	9606	9410	NULL	1	1p35.2	small nuclear ribonucleoprotein 40kDa (U5)	protein-coding	SNRNP40	small nuclear ribonucleoprotein 40kDa (U5)	O	38 kDa-splicing factor|Prp8-binding prot	SNRNP40	NO	#N/A
ENSG00000060718	-0.125116	6.80095	0.739912	0.389689	1	9606	1301	NULL	1	1p21	collagen, type XI, alpha 1	protein-coding	COL11A1	collagen, type XI, alpha 1	O	collagen XI, alpha-1 polypeptide|collage	COL11A1	NO	#N/A
ENSG00000060749	-0.138603	6.5794	0.798354	0.371586	1	9606	79832	NULL	11	11p13	glutamine and serine rich 1	protein-coding	QSER1	glutamine and serine rich 1	O	glutamine and serine-rich protein 1	QSER1	NO	#N/A
ENSG00000060762	0.240244	4.73938	1.90423	0.167606	1	9606	51660	CGI-129	6	6q27	mitochondrial pyruvate carrier 1	protein-coding	MPC1	mitochondrial pyruvate carrier 1	O	HSPC040 protein|brain protein 44-like pr	MPC1	NO	#N/A
ENSG00000060971	0.0413769	4.22718	0.0633944	0.801209	1	9606	30	NULL	3	3p22.2	acetyl-CoA acyltransferase 1	protein-coding	ACAA1	acetyl-CoA acyltransferase 1	O	3-ketoacyl-CoA thiolase, peroxisomal|ace	ACAA1	NO	#N/A
ENSG00000060982	0.0805532	7.9649	0.201655	0.653388	1	9606	586	NULL	12	12p12.1	branched chain amino-acid transaminase 1, cytosolic	protein-coding	BCAT1	branched chain amino-acid transaminase 1, cytosolic	O	branched chain aminotransferase 1, cytos	BCAT1	NO	#N/A
ENSG00000061273	-0.196767	6.59853	1.75974	0.184657	1	9606	51564	NULL	12	12q13.1	histone deacetylase 7	protein-coding	HDAC7	histone deacetylase 7	O	HD7|histone deacetylase 7A	HDAC7	NO	#N/A
ENSG00000061337	0.264118	6.94294	3.32169	0.0683714	1	9606	11178	NULL	8	8p22	leucine zipper, putative tumor suppressor 1	protein-coding	LZTS1	leucine zipper, putative tumor suppressor 1	O	F37/Esophageal cancer-related gene-codin	LZTS1	NO	#N/A
ENSG00000061676	-0.104671	8.36671	0.520613	0.47058	1	9606	10787	NULL	2	2q32	NCK-associated protein 1	protein-coding	NCKAP1	NCK-associated protein 1	O	membrane-associated protein HEM-2|nck-as	NCKAP1	NO	#N/A
ENSG00000061794	0.161555	6.22086	1.07562	0.299679	1	9606	60488	HDCMD11P	12	12p11	mitochondrial ribosomal protein S35	protein-coding	MRPS35	mitochondrial ribosomal protein S35	O	28S ribosomal protein S28, mitochondrial	MRPS35	NO	#N/A
ENSG00000061918	0.0953733	3.08269	0.30166	0.582844	1	9606	2983	NULL	4	4q31.3-q33	guanylate cyclase 1, soluble, beta 3	protein-coding	GUCY1B3	guanylate cyclase 1, soluble, beta 3	O	GCS-beta-1|GCS-beta-3|guanylate cyclase	GUCY1B3	NO	#N/A
ENSG00000061936	-0.400526	5.52173	8.44133	0.00366787	1	9606	6433	NULL	12	12q24.33	splicing factor, suppressor of white-apricot homolog (Drosophila)	protein-coding	SFSWAP	splicing factor, suppressor of white-apricot homolog (Drosophila)	O	splicing factor, arginine/serine-rich 8	SFSWAP	NO	#N/A
ENSG00000061938	0.0168822	5.85051	0.0109864	0.916522	1	9606	10188	NULL	3	3q29	tyrosine kinase, non-receptor, 2	protein-coding	TNK2	tyrosine kinase, non-receptor, 2	O	activated CDC42 kinase 1|activated Cdc42	TNK2	NO	#N/A
ENSG00000061987	0.0411622	5.66523	0.0824084	0.77406	1	9606	23041	NULL	12	12q14.1	MON2 homolog (S. cerevisiae)	protein-coding	MON2	MON2 homolog (S. cerevisiae)	O	protein MON2 homolog	MON2	NO	#N/A
ENSG00000062038	-0.699712	0.381845	7.61397	0.0057918	1	9606	1001	NULL	16	16q22.1	cadherin 3, type 1, P-cadherin (placental)	protein-coding	CDH3	cadherin 3, type 1, P-cadherin (placental)	O	cadherin-3|calcium-dependent adhesion pr	CDH3	NO	#N/A
ENSG00000062194	-0.111243	6.16506	0.569402	0.450497	1	9606	65056	NULL	5	5q11.2	GC-rich promoter binding protein 1	protein-coding	GPBP1	GC-rich promoter binding protein 1	O	vascular wall-linked protein|vasculin	GPBP1	NO	#N/A
ENSG00000062282	0.49008	3.11193	8.81676	0.00298476	1	9606	84649	HMFN1045	11	11q13.5	diacylglycerol O-acyltransferase 2	protein-coding	DGAT2	diacylglycerol O-acyltransferase 2	O	acyl-CoA retinol O-fatty-acyltransferase	DGAT2	NO	#N/A
ENSG00000062370	0.0744334	2.68759	0.162813	0.686579	1	#N/A	#N/A	#N/A	#N/A	#N/A	#N/A	#N/A	#N/A	#N/A	#N/A	#N/A	ZNF112	NO	#N/A
ENSG00000062485	-0.25625	7.64006	3.73575	0.0532598	1	9606	1431	NULL	12	12q13.2	citrate synthase	protein-coding	CS	citrate synthase	O	citrate synthase, mitochondrial	CS	NO	#N/A
ENSG00000062524	-0.1648	4.2404	1.16669	0.280082	1	9606	4058	NULL	15	15q15.1-q21.1	leukocyte receptor tyrosine kinase	protein-coding	LTK	leukocyte receptor tyrosine kinase	O	leukocyte tyrosine kinase receptor|prote	LTK	NO	#N/A
ENSG00000062582	0.118072	6.24205	0.454421	0.500243	1	9606	64951	HSPC335	7	7p14	mitochondrial ribosomal protein S24	protein-coding	MRPS24	mitochondrial ribosomal protein S24	O	28S ribosomal protein S24, mitochondrial	MRPS24	NO	#N/A
ENSG00000062598	-0.0761264	5.33283	0.256666	0.61242	1	9606	63916	RP11-394O2.2	20	20q13	engulfment and cell motility 2	protein-coding	ELMO2	engulfment and cell motility 2	O	PH domain protein CED12A|ced-12 homolog	ELMO2	NO	#N/A
ENSG00000062650	-0.218879	6.56533	1.87021	0.171451	1	9606	23063	RP11-396M20.1	10	10q23.2	wings apart-like homolog (Drosophila)	protein-coding	WAPAL	wings apart-like homolog (Drosophila)	O	friend of EBNA2 (Epstein-Barr virus nucl	WAPAL	NO	#N/A
ENSG00000062716	0.177221	7.05552	1.45449	0.227809	1	9606	81671	HSPC292	17	17q23.1	vacuole membrane protein 1	protein-coding	VMP1	vacuole membrane protein 1	O	ectopic P-granules autophagy protein 3 h	VMP1	NO	#N/A
ENSG00000062725	0.0529803	5.7768	0.12608	0.722531	1	9606	10513	NULL	17	17q23.2	amyloid beta precursor protein (cytoplasmic tail) binding protein 2	protein-coding	APPBP2	amyloid beta precursor protein (cytoplasmic tail) binding protein 2	O	APP-BP2|amyloid beta precursor protein-b	APPBP2	NO	#N/A
ENSG00000062822	-0.0291984	7.29422	0.0318041	0.858458	1	9606	5424	NULL	19	19q13.3	polymerase (DNA directed), delta 1, catalytic subunit	protein-coding	POLD1	polymerase (DNA directed), delta 1, catalytic subunit	O	CDC2 homolog|DNA polymerase delta cataly	POLD1	NO	#N/A
ENSG00000063046	-0.284961	8.7065	4.35477	0.0369054	1	9606	1975	NULL	12	12q13.13	eukaryotic translation initiation factor 4B	protein-coding	EIF4B	eukaryotic translation initiation factor 4B	O	NULL	EIF4B	NO	#N/A
ENSG00000063169	-0.0615626	3.75869	0.163153	0.68627	1	9606	29998	NULL	19	19q13.3	glioma tumor suppressor candidate region gene 1	protein-coding	GLTSCR1	glioma tumor suppressor candidate region gene 1	O	glioma tumor suppressor candidate region	GLTSCR1	NO	#N/A
ENSG00000063176	-0.135562	4.65293	0.911565	0.3397	1	9606	56848	NULL	19	19q13.2	sphingosine kinase 2	protein-coding	SPHK2	sphingosine kinase 2	O	sphingosine kinase type 2	SPHK2	NO	#N/A
ENSG00000063177	-0.230509	8.60978	1.23483	0.26647	1	9606	6141	NULL	19	19q13	ribosomal protein L18	protein-coding	RPL18	ribosomal protein L18	O	60S ribosomal protein L18	RPL18	NO	#N/A
ENSG00000063180	0.300245	1.24524	1.81791	0.177562	1	9606	770	UNQ211/PRO237	19	19q13.3	carbonic anhydrase XI	protein-coding	CA11	carbonic anhydrase XI	O	CA-RP II|CA-XI|CARP XI|CARP-2|carbonic a	CA11	NO	#N/A
ENSG00000063241	-0.165052	5.52581	1.07358	0.300138	1	9606	79763	NULL	19	19q13.42	isochorismatase domain containing 2	protein-coding	ISOC2	isochorismatase domain containing 2	O	isochorismatase domain-containing protei	ISOC2	NO	#N/A
ENSG00000063244	-0.2307	8.36314	2.1344	0.144027	1	9606	11338	NULL	19	19q13.42	U2 small nuclear RNA auxiliary factor 2	protein-coding	U2AF2	U2 small nuclear RNA auxiliary factor 2	O	U2 (RNU2) small nuclear RNA auxiliary fa	U2AF2	NO	#N/A
ENSG00000063245	-0.0331969	8.28862	0.0477184	0.827082	1	9606	29924	NULL	19	19q13.42	epsin 1	protein-coding	EPN1	epsin 1	O	EH domain-binding mitotic phosphoprotein	EPN1	NO	#N/A
ENSG00000063322	0.211679	5.84807	2.38104	0.122816	1	9606	55588	NULL	19	19q13.2	mediator complex subunit 29	protein-coding	MED29	mediator complex subunit 29	O	intersex-like protein|mediator of RNA po	MED29	NO	#N/A
ENSG00000063438	-0.0414722	4.88101	0.0652366	0.798403	1	9606	57491	hCG_2044128	5	5p15.3	aryl-hydrocarbon receptor repressor	protein-coding	AHRR	aryl-hydrocarbon receptor repressor	O	ahR repressor|aryl hydrocarbon hydroxyla	AHRR	NO	#N/A
ENSG00000063587	0.074078	4.91281	0.244154	0.621222	1	9606	10838	NULL	X	Xq28	zinc finger protein 275	protein-coding	ZNF275	zinc finger protein 275	O	NULL	ZNF275	NO	#N/A
ENSG00000063601	0.19095	5.23694	1.80769	0.178786	1	9606	8776	NULL	X	Xq28	myotubularin related protein 1	protein-coding	MTMR1	myotubularin related protein 1	O	myotubularin-related protein 1	MTMR1	NO	#N/A
ENSG00000063660	-0.254376	8.26742	3.17096	0.0749585	1	9606	2817	NULL	2	2q35-q37	glypican 1	protein-coding	GPC1	glypican 1	O	glypican proteoglycan 1|glypican-1	GPC1	NO	#N/A
ENSG00000063761	-0.00767534	2.37513	0.00165973	0.967503	1	9606	57143	NULL	14	14q24.3	aarF domain containing kinase 1	protein-coding	ADCK1	aarF domain containing kinase 1	O	uncharacterized aarF domain-containing p	ADCK1	NO	#N/A
ENSG00000063854	-0.552826	2.90357	5.29966	0.0213296	1	9606	3029	NULL	16	16p13.3	hydroxyacylglutathione hydrolase	protein-coding	HAGH	hydroxyacylglutathione hydrolase	O	glx II|glyoxalase II|hydroxyacylglutathi	HAGH	NO	#N/A
ENSG00000063978	-0.511154	5.57769	10.3188	0.00131683	1	9606	6047	RES4-26	4	4p16.3	ring finger protein 4	protein-coding	RNF4	ring finger protein 4	O	E3 ubiquitin ligase RNF4|E3 ubiquitin-pr	RNF4	NO	#N/A
ENSG00000064012	0.0936516	4.89512	0.299884	0.583955	1	9606	841	NULL	2	2q33-q34	caspase 8, apoptosis-related cysteine peptidase	protein-coding	CASP8	caspase 8, apoptosis-related cysteine peptidase	O	FADD-homologous ICE/CED-3-like protease|	CASP8	NO	#N/A
ENSG00000064042	-0.200579	3.62069	1.46592	0.225991	1	9606	22998	NULL	4	4p13	LIM and calponin homology domains 1	protein-coding	LIMCH1	LIM and calponin homology domains 1	O	LIM and calponin homology domains-contai	LIMCH1	NO	#N/A
ENSG00000064102	0.0695569	6.0244	0.160206	0.688967	1	9606	55726	NULL	12	12p11.23	asunder spermatogenesis regulator	protein-coding	ASUN	asunder spermatogenesis regulator	O	asunder, spermatogenesis regulator homol	ASUN	NO	#N/A
ENSG00000064115	0.536106	6.45672	15.3128	9.10955e-05	1	9606	51768	NULL	12	12q11-q12	transmembrane 7 superfamily member 3	protein-coding	TM7SF3	transmembrane 7 superfamily member 3	O	seven span transmembrane protein|seven t	TM7SF3	NO	#N/A
ENSG00000064195	0.333484	1.32078	2.32833	0.127038	1	9606	1747	NULL	17	17q21	distal-less homeobox 3	protein-coding	DLX3	distal-less homeobox 3	O	homeobox protein DLX-3	DLX3	NO	#N/A
ENSG00000064199	0.357768	3.24987	4.58266	0.032297	1	9606	53340	NULL	11	11q24.2	sperm autoantigenic protein 17	protein-coding	SPA17	sperm autoantigenic protein 17	O	cancer/testis antigen 22|sperm protein 1	SPA17	NO	#N/A
ENSG00000064201	-0.0946441	0.70129	0.160528	0.688671	1	9606	10077	NULL	11	11p15.5	tetraspanin 32	protein-coding	TSPAN32	tetraspanin 32	O	pan-hematopoietic expression protein|pro	TSPAN32	NO	#N/A
ENSG00000064300	0.707033	7.0523	27.177	1.85658e-07	0.00247426	9606	4804	NULL	17	17q21-q22	nerve growth factor receptor	protein-coding	NGFR	nerve growth factor receptor	O	NGF receptor|TNFR superfamily, member 16	NGFR	NO	#N/A
ENSG00000064309	0.487305	3.62134	9.73473	0.00180819	1	9606	50937	NULL	11	11q24.2	cell adhesion associated, oncogene regulated	protein-coding	CDON	cell adhesion associated, oncogene regulated	O	Cdon homolog|cell adhesion molecule-rela	CDON	NO	#N/A
ENSG00000064313	-0.0293191	6.64868	0.0391269	0.843197	1	9606	6873	NULL	8	8q24.12	TAF2 RNA polymerase II, TATA box binding protein (TBP)-associated factor, 150kDa	protein-coding	TAF2	TAF2 RNA polymerase II, TATA box binding protein (TBP)-associated factor, 150kDa	O	150 kDa cofactor of initiator function|R	TAF2	NO	#N/A
ENSG00000064393	0.19413	7.27968	1.43583	0.230815	1	9606	28996	NULL	7	7q32-q34	homeodomain interacting protein kinase 2	protein-coding	HIPK2	homeodomain interacting protein kinase 2	O	hHIPk2|homeodomain-interacting protein k	HIPK2	NO	#N/A
ENSG00000064419	-0.0849765	7.00429	0.328218	0.566711	1	9606	23534	NULL	7	7q32.1	transportin 3	protein-coding	TNPO3	transportin 3	O	imp12|importin 12|transportin-3|transpor	TNPO3	NO	#N/A
ENSG00000064489	-0.56317	2.19053	1.31174	0.25208	1	9606	4207	NULL	19	19p13.11	MEF2BNB-MEF2B readthrough	protein-coding	MEF2BNB-MEF2B	MEF2BNB-MEF2B readthrough	O	LOC729991-MEF2B readthrough|myocyte enha	MEF2BNB-MEF2B	NO	#N/A
ENSG00000064490	-0.0603897	6.02072	0.136795	0.711488	1	9606	8625	NULL	19	19p12	regulatory factor X-associated ankyrin-containing protein	protein-coding	RFXANK	regulatory factor X-associated ankyrin-containing protein	O	DNA-binding protein RFXANK|RFX-Bdelta4|a	RFXANK	NO	#N/A
ENSG00000064545	0.401701	5.41625	8.23246	0.00411476	1	9606	54929	UNQ582/PRO1152	19	19p13.11	transmembrane protein 161A	protein-coding	TMEM161A	transmembrane protein 161A	O	NULL	TMEM161A	NO	#N/A
ENSG00000064601	0.0550209	5.33211	0.0751013	0.784049	1	9606	5476	RP3-337O18.1	20	20q13.1	cathepsin A	protein-coding	CTSA	cathepsin A	O	beta-galactosidase 2|beta-galactosidase	CTSA	NO	#N/A
ENSG00000064607	-0.0343573	5.9953	0.0623185	0.802868	1	9606	10147	NULL	19	19p12	SURP and G patch domain containing 2	protein-coding	SUGP2	SURP and G patch domain containing 2	O	SURP and G-patch domain-containing prote	SUGP2	NO	#N/A
ENSG00000064651	0.155538	5.6269	0.732166	0.392182	1	9606	6558	NULL	5	5q23.3	solute carrier family 12 (sodium/potassium/chloride transporters), member 2	protein-coding	SLC12A2	solute carrier family 12 (sodium/potassium/chloride transporters), member 2	O	basolateral Na-K-Cl symporter|bumetanide	SLC12A2	NO	#N/A
ENSG00000064652	0.421218	2.26315	5.19647	0.0226328	1	9606	28966	SBBI31	5	5q23.2	sorting nexin 24	protein-coding	SNX24	sorting nexin 24	O	sorting nexin-24|sorting nexing 24	SNX24	NO	#N/A
ENSG00000064655	0.0602271	5.20073	0.165106	0.684499	1	9606	2139	RP5-890O15.2	20	20q13.1	eyes absent homolog 2 (Drosophila)	protein-coding	EYA2	eyes absent homolog 2 (Drosophila)	O	eyes absent homolog 2	EYA2	NO	#N/A
ENSG00000064666	-0.361343	7.25375	7.06938	0.00784125	1	9606	1265	NULL	19	19p13.3	calponin 2	protein-coding	CNN2	calponin 2	O	calponin H2, smooth muscle|calponin-2|ne	CNN2	NO	#N/A
ENSG00000064687	0.0830986	2.67908	0.169612	0.680457	1	9606	10347	NULL	19	19p13.3	ATP-binding cassette, sub-family A (ABC1), member 7	protein-coding	ABCA7	ATP-binding cassette, sub-family A (ABC1), member 7	O	ATP-binding cassette sub-family A member	ABCA7	NO	#N/A
ENSG00000064692	-0.143412	0.048547	0.286192	0.592671	1	9606	9627	NULL	5	5q23.2	synuclein, alpha interacting protein	protein-coding	SNCAIP	synuclein, alpha interacting protein	O	alpha-synuclein-interacting protein|synp	SNCAIP	NO	#N/A
ENSG00000064703	0.0889352	5.39369	0.411679	0.521119	1	9606	11218	NULL	1	1p21.1-p13.2	DEAD (Asp-Glu-Ala-Asp) box polypeptide 20	protein-coding	DDX20	DEAD (Asp-Glu-Ala-Asp) box polypeptide 20	O	DEAD box protein 20|DEAD box protein DP	DDX20	NO	#N/A
ENSG00000064726	0.0783722	7.21789	0.32102	0.570995	1	9606	53339	NULL	15	15q24	BTB (POZ) domain containing 1	protein-coding	BTBD1	BTB (POZ) domain containing 1	O	BTB domain containing 1|BTB/POZ domain-c	BTBD1	NO	#N/A
ENSG00000064763	-0.0936331	4.06319	0.340581	0.559494	1	9606	55711	NULL	12	12p11.22	fatty acyl CoA reductase 2	protein-coding	FAR2	fatty acyl CoA reductase 2	O	fatty acyl-CoA reductase 2|male sterilit	FAR2	NO	#N/A
ENSG00000064932	-0.211595	6.11407	1.5622	0.211344	1	9606	22904	NULL	19	19p13.3	strawberry notch homolog 2 (Drosophila)	protein-coding	SBNO2	strawberry notch homolog 2 (Drosophila)	O	protein strawberry notch homolog 2	SBNO2	NO	#N/A
ENSG00000064933	0.286957	4.91689	3.87685	0.0489564	1	9606	5378	NULL	2	2q31.1	PMS1 postmeiotic segregation increased 1 (S. cerevisiae)	protein-coding	PMS1	PMS1 postmeiotic segregation increased 1 (S. cerevisiae)	O	DNA mismatch repair protein PMS1|PMS1 pr	PMS1	NO	#N/A
ENSG00000064961	-0.514617	5.53566	13.578	0.000228853	1	9606	10362	NULL	19	19p13.3	high mobility group 20B	protein-coding	HMG20B	high mobility group 20B	O	BRCA2-associated factor 35|HMG box domai	HMG20B	NO	#N/A
ENSG00000064989	0.33387	2.79163	3.56537	0.0589966	1	9606	10203	NULL	2	2q32.1	calcitonin receptor-like	protein-coding	CALCRL	calcitonin receptor-like	O	CGRP type 1 receptor|calcitonin gene-rel	CALCRL	NO	#N/A
ENSG00000064995	-0.193123	4.93766	1.71642	0.190155	1	9606	6882	PRO2134	6	6p21.31	TAF11 RNA polymerase II, TATA box binding protein (TBP)-associated factor, 28kDa	protein-coding	TAF11	TAF11 RNA polymerase II, TATA box binding protein (TBP)-associated factor, 28kDa	O	TAF(II)28|TAFII-28|TATA box binding prot	TAF11	NO	#N/A
ENSG00000064999	0.063316	5.80734	0.188534	0.66414	1	9606	23294	NULL	6	6p21.31	ankyrin repeat and sterile alpha motif domain containing 1A	protein-coding	ANKS1A	ankyrin repeat and sterile alpha motif domain containing 1A	O	Odin|ankyrin repeat and SAM domain conta	ANKS1A	NO	#N/A
ENSG00000065000	-0.870038	7.4096	22.2509	2.39245e-06	0.0315755	9606	8943	PRO0039	19	19p13.3	adaptor-related protein complex 3, delta 1 subunit	protein-coding	AP3D1	adaptor-related protein complex 3, delta 1 subunit	O	AP-3 complex delta subunit, partial CDS|	AP3D1	NO	#N/A
ENSG00000065029	0.233803	4.57075	2.72643	0.0986999	1	9606	7629	RP3-329A5.7	6	6p21.31	zinc finger protein 76	protein-coding	ZNF76	zinc finger protein 76	O	zinc finger protein 523|zinc finger prot	ZNF76	NO	#N/A
ENSG00000065054	-0.0897466	5.26512	0.418661	0.517606	1	9606	9351	NULL	16	16p13.3	solute carrier family 9, subfamily A (NHE3, cation proton antiporter 3), member 3 regulator 2	protein-coding	SLC9A3R2	solute carrier family 9, subfamily A (NHE3, cation proton antiporter 3), member 3 regulator 2	O	NHE3 kinase A regulatory protein E3KARP|	SLC9A3R2	NO	#N/A
ENSG00000065057	-0.0718418	4.41834	0.16745	0.682388	1	9606	4913	NULL	16	16p13.3	nth endonuclease III-like 1 (E. coli)	protein-coding	NTHL1	nth endonuclease III-like 1 (E. coli)	O	endonuclease III-like protein 1	NTHL1	NO	#N/A
ENSG00000065060	0.011598	5.57279	0.00340963	0.953436	1	9606	54887	RP3-349A12.1	6	6p21	UHRF1 binding protein 1	protein-coding	UHRF1BP1	UHRF1 binding protein 1	O	ICBP90 binding protein 1|ICBP90-binding	UHRF1BP1	NO	#N/A
ENSG00000065135	-0.0575785	7.63251	0.171368	0.678899	1	9606	2773	RP5-1160K1.2	1	1p13	guanine nucleotide binding protein (G protein), alpha inhibiting activity polypeptide 3	protein-coding	GNAI3	guanine nucleotide binding protein (G protein), alpha inhibiting activity polypeptide 3	O	g(i) alpha-3|guanine nucleotide-binding	GNAI3	NO	#N/A
ENSG00000065150	0.153282	8.99271	1.07219	0.300452	1	9606	3843	RP11-72J7.1	13	13q32.2	importin 5	protein-coding	IPO5	importin 5	O	RAN binding protein 5|Ran_GTP binding pr	IPO5	NO	#N/A
ENSG00000065154	-0.148746	5.74491	0.705854	0.400824	1	9606	4942	NULL	10	10q26	ornithine aminotransferase	protein-coding	OAT	ornithine aminotransferase	O	gyrate atrophy|ornithine aminotransferas	OAT	NO	#N/A
ENSG00000065183	-0.0342183	7.45604	0.0641271	0.800088	1	9606	10885	RP4-776P7.1	1	1p12	WD repeat domain 3	protein-coding	WDR3	WD repeat domain 3	O	WD repeat-containing protein 3|dJ776P7.2	WDR3	NO	#N/A
ENSG00000065243	-0.209439	5.69207	1.85535	0.173162	1	9606	5586	RP5-905H16.1	1	1p22.2	protein kinase N2	protein-coding	PKN2	protein kinase N2	O	PKN gamma|cardiolipin-activated protein	PKN2	NO	#N/A
ENSG00000065268	-0.174078	5.57285	1.50904	0.219286	1	9606	57418	NULL	19	19p13.3	WD repeat domain 18	protein-coding	WDR18	WD repeat domain 18	O	Involved in Processing ITS2 3 homolog|WD	WDR18	NO	#N/A
ENSG00000065308	0.12201	7.85785	0.571203	0.449781	1	9606	9697	NULL	6	6p21.1-p12	translocation associated membrane protein 2	protein-coding	TRAM2	translocation associated membrane protein 2	O	TRAM-like protein|translocating chain-as	TRAM2	NO	#N/A
ENSG00000065320	0.353802	3.08083	4.65647	0.0309367	1	9606	9423	NULL	17	17p13-p12	netrin 1	protein-coding	NTN1	netrin 1	O	epididymis tissue protein Li 131P|netrin	NTN1	NO	#N/A
ENSG00000065328	-0.0312577	6.0002	0.0501897	0.822734	1	9606	55388	PRO2249	10	10p13	minichromosome maintenance complex component 10	protein-coding	MCM10	minichromosome maintenance complex component 10	O	MCM10 minichromosome maintenance deficie	MCM10	NO	#N/A
ENSG00000065357	0.232174	3.81358	1.77747	0.18246	1	9606	1606	NULL	12	12q13.3	diacylglycerol kinase, alpha 80kDa	protein-coding	DGKA	diacylglycerol kinase, alpha 80kDa	O	80 kDa diacylglycerol kinase|DAG kinase	DGKA	NO	#N/A
ENSG00000065413	0.0560114	4.3089	0.132971	0.715371	1	9606	91526	NULL	2	2q33.1	ankyrin repeat domain 44	protein-coding	ANKRD44	ankyrin repeat domain 44	O	ankyrin repeat domain-containing protein	ANKRD44	NO	#N/A
ENSG00000065427	-0.0338384	7.25102	0.0645606	0.799428	1	9606	3735	NULL	16	16q23.1	lysyl-tRNA synthetase	protein-coding	KARS	lysyl-tRNA synthetase	O	lysRS|lysine tRNA ligase|lysine--tRNA li	KARS	NO	#N/A
ENSG00000065457	0.189765	4.49417	1.28376	0.257201	1	9606	23536	NULL	16	16q23.1	adenosine deaminase, tRNA-specific 1	protein-coding	ADAT1	adenosine deaminase, tRNA-specific 1	O	adenosine deaminase acting on tRNA|tRNA-	ADAT1	NO	#N/A
ENSG00000065485	-0.183839	5.05001	0.563153	0.452993	1	9606	10954	NULL	3	3q21.1	protein disulfide isomerase family A, member 5	protein-coding	PDIA5	protein disulfide isomerase family A, member 5	O	protein disulfide isomerase-associated 5	PDIA5	NO	#N/A
ENSG00000065491	0.177594	3.91984	1.4047	0.235939	1	9606	55633	NULL	6	6p21.2	TBC1 domain family, member 22B	protein-coding	TBC1D22B	TBC1 domain family, member 22B	O	TBC1 domain family member 22B	TBC1D22B	NO	#N/A
ENSG00000065518	-0.177682	5.46672	0.297061	0.585731	1	9606	4710	NULL	3	3q13.33	NADH dehydrogenase (ubiquinone) 1 beta subcomplex, 4, 15kDa	protein-coding	NDUFB4	NADH dehydrogenase (ubiquinone) 1 beta subcomplex, 4, 15kDa	O	NADH dehydrogenase [ubiquinone] 1 beta s	NDUFB4	NO	#N/A
ENSG00000065526	0.00722498	7.02109	0.00189533	0.965275	1	9606	23013	RP1-134O19.1	1	1p36	spen homolog, transcriptional regulator (Drosophila)	protein-coding	SPEN	spen homolog, transcriptional regulator (Drosophila)	O	Msx2 interacting nuclear target (MINT) h	SPEN	NO	#N/A
ENSG00000065534	0.40372	5.15049	6.75441	0.00935165	1	9606	4638	NULL	3	3q21	myosin light chain kinase	protein-coding	MYLK	myosin light chain kinase	O	kinase-related protein|myosin light chai	MYLK	NO	#N/A
ENSG00000065548	-0.107407	7.37298	0.627223	0.428376	1	9606	55854	HSPC303	2	2q32.1	zinc finger CCCH-type containing 15	protein-coding	ZC3H15	zinc finger CCCH-type containing 15	O	DRG family-regulatory protein 1|likely o	ZC3H15	NO	#N/A
ENSG00000065559	-0.0402004	4.89878	0.0549149	0.814722	1	9606	6416	NULL	17	17p12	mitogen-activated protein kinase kinase 4	protein-coding	MAP2K4	mitogen-activated protein kinase kinase 4	O	JNK activating kinase 1|JNK-activated ki	MAP2K4	NO	#N/A
ENSG00000065600	0.0850872	4.10158	0.247844	0.618597	1	9606	55248	NULL	1	1q32.3	transmembrane protein 206	protein-coding	TMEM206	transmembrane protein 206	O	NULL	TMEM206	NO	#N/A
ENSG00000065613	-0.236638	7.32363	2.22473	0.135817	1	9606	9748	NULL	10	10q24.33	STE20-like kinase	protein-coding	SLK	STE20-like kinase	O	CTCL tumor antigen se20-9|Long Ste20-lik	SLK	NO	#N/A
ENSG00000065615	0.0516797	3.65491	0.119009	0.730112	1	9606	51167	NULL	6	6pter-q22.33	cytochrome b5 reductase 4	protein-coding	CYB5R4	cytochrome b5 reductase 4	O	N-terminal cytochrome b5 and cytochrome	CYB5R4	NO	#N/A
ENSG00000065665	0.121685	3.05488	0.528328	0.467311	1	9606	55176	NULL	10	10p14	Sec61 alpha 2 subunit (S. cerevisiae)	protein-coding	SEC61A2	Sec61 alpha 2 subunit (S. cerevisiae)	O	Sec61 alpha form 2|protein transport pro	SEC61A2	NO	#N/A
ENSG00000065717	-0.113174	3.03833	0.385238	0.534813	1	9606	7089	NULL	19	19p13.3	transducin-like enhancer of split 2 (E(sp1) homolog, Drosophila)	protein-coding	TLE2	transducin-like enhancer of split 2 (E(sp1) homolog, Drosophila)	O	enhancer of split groucho 2|enhancer of	TLE2	NO	#N/A
ENSG00000065802	0.145786	5.52222	1.0661	0.301828	1	9606	51665	NULL	2	2q37	ankyrin repeat and SOCS box containing 1	protein-coding	ASB1	ankyrin repeat and SOCS box containing 1	O	ankyrin repeat and SOCS box protein 1|an	ASB1	NO	#N/A
ENSG00000065809	0.259165	4.6513	3.13684	0.0765422	1	9606	83641	RP11-153L18.1	10	10p13	family with sequence similarity 107, member B	protein-coding	FAM107B	family with sequence similarity 107, member B	O	protein FAM107B	FAM107B	NO	#N/A
ENSG00000065833	0.0170178	5.85836	0.0143576	0.904623	1	9606	4199	NULL	6	6q12	malic enzyme 1, NADP(+)-dependent, cytosolic	protein-coding	ME1	malic enzyme 1, NADP(+)-dependent, cytosolic	O	Malic enzyme, cytoplasmic|NADP-ME|NADP-d	ME1	NO	#N/A
ENSG00000065882	0.255988	5.70983	1.87033	0.171438	1	9606	23216	NULL	4	4p14	TBC1 (tre-2/USP6, BUB2, cdc16) domain family, member 1	protein-coding	TBC1D1	TBC1 (tre-2/USP6, BUB2, cdc16) domain family, member 1	O	TBC1 domain family member 1	TBC1D1	NO	#N/A
ENSG00000065883	-0.27402	5.92801	2.83838	0.0920372	1	9606	8621	NULL	7	7p13	cyclin-dependent kinase 13	protein-coding	CDK13	cyclin-dependent kinase 13	O	CDC2-related protein kinase 5|cell divis	CDK13	NO	#N/A
ENSG00000065911	0.0936142	7.23849	0.441198	0.506545	1	9606	10797	NULL	2	2p13.1	methylenetetrahydrofolate dehydrogenase (NADP+ dependent) 2, methenyltetrahydrofolate cyclohydrolase	protein-coding	MTHFD2	methylenetetrahydrofolate dehydrogenase (NADP+ dependent) 2, methenyltetrahydrofolate cyclohydrolase	O	NAD-dependent methylene tetrahydrofolate	MTHFD2	NO	#N/A
ENSG00000065923	0.685087	4.46502	14.4503	0.00014391	1	9606	84679	NULL	X	Xp11.3|Xp11.3	solute carrier family 9, subfamily A (NHE7, cation proton antiporter 7), member 7	protein-coding	SLC9A7	solute carrier family 9, subfamily A (NHE7, cation proton antiporter 7), member 7	O	Na(+)/H(+) exchanger 7|nonselective sodi	SLC9A7	NO	#N/A
ENSG00000065970	0.0706932	5.51683	0.240217	0.624049	1	9606	55810	NULL	12	12p13.31	forkhead box J2	protein-coding	FOXJ2	forkhead box J2	O	FOXJ2 forkhead factor|fork head homologo	FOXJ2	NO	#N/A
ENSG00000065978	-0.00217437	10.4787	0.000234037	0.987794	1	9606	4904	NULL	1	1p34	Y box binding protein 1	protein-coding	YBX1	Y box binding protein 1	O	CBF-A|CCAAT-binding transcription factor	YBX1	NO	#N/A
ENSG00000065989	-0.215391	5.35624	1.53459	0.215424	1	9606	5141	NULL	19	19p13.2	phosphodiesterase 4A, cAMP-specific	protein-coding	PDE4A	phosphodiesterase 4A, cAMP-specific	O	cAMP-specific 3',5'-cyclic phosphodieste	PDE4A	NO	#N/A
ENSG00000066027	0.0920624	5.07123	0.380075	0.537563	1	9606	5525	NULL	1	1q32.2-q32.3	protein phosphatase 2, regulatory subunit B', alpha	protein-coding	PPP2R5A	protein phosphatase 2, regulatory subunit B', alpha	O	PP2A B subunit isoform B'-alpha|PP2A B s	PPP2R5A	NO	#N/A
ENSG00000066044	-0.34074	6.7643	4.48555	0.0341825	1	9606	1994	NULL	19	19p13.2	ELAV (embryonic lethal, abnormal vision, Drosophila)-like 1 (Hu antigen R)	protein-coding	ELAVL1	ELAV (embryonic lethal, abnormal vision, Drosophila)-like 1 (Hu antigen R)	O	ELAV-like protein 1|Hu antigen R|embryon	ELAVL1	NO	#N/A
ENSG00000066056	0.554802	1.81331	7.99082	0.00470152	1	9606	7075	RP11-282K6.6	1	1p34-p33	tyrosine kinase with immunoglobulin-like and EGF-like domains 1	protein-coding	TIE1	tyrosine kinase with immunoglobulin-like and EGF-like domains 1	O	tyrosine kinase with immunoglobulin and	TIE1	NO	#N/A
ENSG00000066084	-0.174392	6.11772	1.42358	0.232815	1	9606	57609	NULL	12	12q13.12	DIP2 disco-interacting protein 2 homolog B (Drosophila)	protein-coding	DIP2B	DIP2 disco-interacting protein 2 homolog B (Drosophila)	O	disco-interacting protein 2 homolog B	DIP2B	NO	#N/A
ENSG00000066117	-0.289511	7.27896	4.70433	0.0300868	1	9606	6602	NULL	12	12q13-q14	SWI/SNF related, matrix associated, actin dependent regulator of chromatin, subfamily d, member 1	protein-coding	SMARCD1	SWI/SNF related, matrix associated, actin dependent regulator of chromatin, subfamily d, member 1	O	60 kDa BRG-1/Brm-associated factor subun	SMARCD1	NO	#N/A
ENSG00000066135	0.0941071	5.60227	0.332801	0.564014	1	9606	9682	NULL	1	1p34.1	lysine (K)-specific demethylase 4A	protein-coding	KDM4A	lysine (K)-specific demethylase 4A	O	jmjC domain-containing histone demethyla	KDM4A	NO	#N/A
ENSG00000066136	-0.21291	5.18168	1.98507	0.158858	1	9606	4802	RP5-1066H13.1	1	1p32	nuclear transcription factor Y, gamma	protein-coding	NFYC	nuclear transcription factor Y, gamma	O	CAAT box DNA-binding protein subunit C|C	NFYC	NO	#N/A
ENSG00000066248	-0.0780097	5.77608	0.232328	0.629803	1	9606	25791	NULL	2	2q37	neuronal guanine nucleotide exchange factor	protein-coding	NGEF	neuronal guanine nucleotide exchange factor	O	eph-interacting exchange protein|ephexin	NGEF	NO	#N/A
ENSG00000066279	-0.309037	7.4711	3.14476	0.0761713	1	9606	259266	RP11-32D17.1	1	1q31	asp (abnormal spindle) homolog, microcephaly associated (Drosophila)	protein-coding	ASPM	asp (abnormal spindle) homolog, microcephaly associated (Drosophila)	O	abnormal spindle-like microcephaly-assoc	ASPM	NO	#N/A
ENSG00000066322	-0.126276	6.5844	0.698753	0.403203	1	9606	64834	CGI-88	1	1p34.2	ELOVL fatty acid elongase 1	protein-coding	ELOVL1	ELOVL fatty acid elongase 1	O	3-keto acyl-CoA synthase ELOVL1|ELOVL FA	ELOVL1	NO	#N/A
ENSG00000066379	-0.24953	4.39851	1.8476	0.174062	1	9606	30834	DAAP-65D20.6	6	6p21.3	zinc ribbon domain containing 1	protein-coding	ZNRD1	zinc ribbon domain containing 1	O	DNA-directed RNA polymerase I subunit RP	ZNRD1	NO	#N/A
ENSG00000066422	0.0255563	5.02836	0.0305061	0.861347	1	9606	27107	NULL	3	3q12.3	zinc finger and BTB domain containing 11	protein-coding	ZBTB11	zinc finger and BTB domain containing 11	O	zinc finger and BTB domain-containing pr	ZBTB11	NO	#N/A
ENSG00000066427	0.313706	4.12168	4.41901	0.0355407	1	9606	4287	NULL	14	14q21	ataxin 3	protein-coding	ATXN3	ataxin 3	O	Machado-Joseph disease (spinocerebellar	ATXN3	NO	#N/A
ENSG00000066455	-0.00275537	5.54285	0.000399425	0.984055	1	9606	9950	PIG31	14	14q32.12	golgin A5	protein-coding	GOLGA5	golgin A5	O	Golgin subfamily A member 5|RET-fused ge	GOLGA5	NO	#N/A
ENSG00000066468	-0.318912	2.05854	2.97188	0.0847234	1	9606	2263	NULL	10	10q26	fibroblast growth factor receptor 2	protein-coding	FGFR2	fibroblast growth factor receptor 2	O	BEK fibroblast growth factor receptor|FG	FGFR2	NO	#N/A
ENSG00000066557	0.100451	5.35692	0.44777	0.503396	1	9606	55631	RP4-677H15.1	1	1p31.1	leucine rich repeat containing 40	protein-coding	LRRC40	leucine rich repeat containing 40	O	leucine-rich repeat-containing protein 4	LRRC40	NO	#N/A
ENSG00000066583	0.0375277	4.85612	0.0555524	0.813669	1	9606	51015	CGI-111	5	5q22.1-q33.3	isochorismatase domain containing 1	protein-coding	ISOC1	isochorismatase domain containing 1	O	isochorismatase domain-containing protei	ISOC1	NO	#N/A
ENSG00000066629	-0.0783093	6.21237	0.263879	0.607468	1	9606	2009	NULL	14	14q32	echinoderm microtubule associated protein like 1	protein-coding	EML1	echinoderm microtubule associated protein like 1	O	EMAP-1|echinoderm microtubule-associated	EML1	NO	#N/A
ENSG00000066651	0.22013	4.69524	1.38128	0.239883	1	9606	60487	RP1-187J11.2	6	6q11.1-q22.33	tRNA methyltransferase 11 homolog (S. cerevisiae)	protein-coding	TRMT11	tRNA methyltransferase 11 homolog (S. cerevisiae)	O	tRNA (guanine(10)-N2)-methyltransferase	TRMT11	NO	#N/A
ENSG00000066654	-0.181454	5.6972	1.73749	0.187457	1	9606	55623	NULL	16	16p12.3	THUMP domain containing 1	protein-coding	THUMPD1	THUMP domain containing 1	O	THUMP domain-containing protein 1	THUMPD1	NO	#N/A
ENSG00000066697	-0.0637882	5.54406	0.200998	0.653916	1	9606	91283	L8	9	9q31.1	Myb/SANT-like DNA-binding domain containing 3	protein-coding	MSANTD3	Myb/SANT-like DNA-binding domain containing 3	O	UPF0439 protein C9orf30|myb/SANT-like DN	MSANTD3	NO	#N/A
ENSG00000066735	-1.26808	4.39837	31.0417	2.52549e-08	0.000338263	9606	26153	NULL	14	14q32.33	kinesin family member 26A	protein-coding	KIF26A	kinesin family member 26A	O	KIF26A variant protein|kinesin-like prot	KIF26A	DOWN	KIF26A
ENSG00000066739	0.307974	5.26337	3.46186	0.0627998	1	9606	55102	NULL	14	14q32.2	autophagy related 2B	protein-coding	ATG2B	autophagy related 2B	O	ATG2 autophagy related 2 homolog B|autop	ATG2B	NO	#N/A
ENSG00000066777	-0.166964	6.40268	1.02435	0.31149	1	9606	10565	NULL	8	8q13	ADP-ribosylation factor guanine nucleotide-exchange factor 1 (brefeldin A-inhibited)	protein-coding	ARFGEF1	ADP-ribosylation factor guanine nucleotide-exchange factor 1 (brefeldin A-inhibited)	O	brefeldin A-inhibited guanine nucleotide	ARFGEF1	NO	#N/A
ENSG00000066827	-0.389484	3.92035	4.8101	0.0282935	1	9606	57623	NULL	8	8q24.22	zinc finger and AT hook domain containing	protein-coding	ZFAT	zinc finger and AT hook domain containing	O	zinc finger gene in autoimmune thyroid d	ZFAT	NO	#N/A
ENSG00000066855	0.103334	6.05211	0.482542	0.487273	1	9606	9650	NULL	8	8q13.1	mitochondrial fission regulator 1	protein-coding	MTFR1	mitochondrial fission regulator 1	O	chondrocyte protein with a poly-proline	MTFR1	NO	#N/A
ENSG00000066926	0.0889004	3.97731	0.295762	0.586552	1	9606	2235	NULL	18	18q21.3	ferrochelatase	protein-coding	FECH	ferrochelatase	O	ferrochelatase, mitochondrial|heme synth	FECH	NO	#N/A
ENSG00000066933	0.0871429	5.88052	0.274884	0.600074	1	9606	4649	NULL	15	15q22-q23	myosin IXA	protein-coding	MYO9A	myosin IXA	O	myosin-IXa|unconventional myosin-9a|unco	MYO9A	NO	#N/A
ENSG00000067057	-0.501996	8.17204	12.7148	0.000362778	1	9606	5214	RP11-298E9.2	10	10p15.3-p15.2	phosphofructokinase, platelet	protein-coding	PFKP	phosphofructokinase, platelet	O	6-phosphofructokinase type C|6-phosphofr	PFKP	NO	#N/A
ENSG00000067064	-0.610193	6.79787	10.9282	0.000947133	1	9606	3422	NULL	10	10p15.3	isopentenyl-diphosphate delta isomerase 1	protein-coding	IDI1	isopentenyl-diphosphate delta isomerase 1	O	IPP isomerase 1|isopentenyl diphosphate	IDI1	NO	#N/A
ENSG00000067066	-1.01415	6.48432	55.1739	1.10324e-13	1.49875e-09	9606	6672	NULL	2	2q37.1	SP100 nuclear antigen	protein-coding	SP100	SP100 nuclear antigen	O	SP100-HMG nuclear autoantigen|nuclear au	SP100	DOWN	SP100
ENSG00000067082	-0.330321	7.43268	6.20015	0.0127739	1	9606	1316	RP11-184A2.1	10	10p15	Kruppel-like factor 6	protein-coding	KLF6	Kruppel-like factor 6	O	B-cell-derived protein 1|GC-rich binding	KLF6	NO	#N/A
ENSG00000067113	0.145004	3.76067	0.957761	0.327752	1	9606	8611	NULL	5	5q11	phosphatidic acid phosphatase type 2A	protein-coding	PPAP2A	phosphatidic acid phosphatase type 2A	O	lipid phosphate phosphohydrolase 1|lipid	PPAP2A	NO	#N/A
ENSG00000067141	0.185327	6.83383	1.45525	0.227688	1	9606	4756	NULL	15	15q22.3-q23	neogenin 1	protein-coding	NEO1	neogenin 1	O	immunoglobulin superfamily DCC subclass	NEO1	NO	#N/A
ENSG00000067167	-0.19494	7.80309	1.66829	0.196487	1	9606	23471	NULL	8	8q13.3	translocation associated membrane protein 1	protein-coding	TRAM1	translocation associated membrane protein 1	O	translocating chain-associated membrane	TRAM1	NO	#N/A
ENSG00000067177	0.326165	4.59064	4.41752	0.0355718	1	9606	5255	NULL	X	Xq12-q13	phosphorylase kinase, alpha 1 (muscle)	protein-coding	PHKA1	phosphorylase kinase, alpha 1 (muscle)	O	phosphorylase b kinase regulatory subuni	PHKA1	NO	#N/A
ENSG00000067182	-0.32533	6.91705	5.94972	0.0147196	1	9606	7132	NULL	12	12p13.2	tumor necrosis factor receptor superfamily, member 1A	protein-coding	TNFRSF1A	tumor necrosis factor receptor superfamily, member 1A	O	TNF-R1|TNF-RI|TNFR-I|tumor necrosis fact	TNFRSF1A	NO	#N/A
ENSG00000067191	-0.236657	3.54477	1.971	0.160342	1	9606	782	NULL	17	17q21-q22	calcium channel, voltage-dependent, beta 1 subunit	protein-coding	CACNB1	calcium channel, voltage-dependent, beta 1 subunit	O	calcium channel voltage-dependent subuni	CACNB1	NO	#N/A
ENSG00000067208	0.179975	3.49356	1.00251	0.316703	1	9606	7813	NULL	1	1p22.1	ecotropic viral integration site 5	protein-coding	EVI5	ecotropic viral integration site 5	O	EVI-5|dJ846D11.1 (ecotropic viral integr	EVI5	NO	#N/A
ENSG00000067221	0.614799	4.8429	17.9261	2.29645e-05	0.298654	9606	9399	MSTP019	15	15q24-q25	stomatin (EPB72)-like 1	protein-coding	STOML1	stomatin (EPB72)-like 1	O	EPB72-like protein 1|protein unc-24 homo	STOML1	NO	#N/A
ENSG00000067225	0.0175584	11.6688	0.0179986	0.893277	1	9606	5315	NULL	15	15q22	pyruvate kinase, muscle	protein-coding	PKM	pyruvate kinase, muscle	O	OIP-3|OPA-interacting protein 3|PK, musc	PKM	NO	#N/A
ENSG00000067248	-0.086484	5.73396	0.284295	0.5939	1	9606	54505	NULL	5	5q11.2	DEAH (Asp-Glu-Ala-His) box polypeptide 29	protein-coding	DHX29	DEAH (Asp-Glu-Ala-His) box polypeptide 29	O	ATP-dependent RNA helicase DHX29|DEAD/H	DHX29	NO	#N/A
ENSG00000067334	-0.257553	6.50496	3.08678	0.0789306	1	9606	30836	NULL	1	1p22.1	deoxynucleotidyltransferase, terminal, interacting protein 2	protein-coding	DNTTIP2	deoxynucleotidyltransferase, terminal, interacting protein 2	O	LPTS-interacting protein 2|acidic 82 kDa	DNTTIP2	NO	#N/A
ENSG00000067365	-0.0555822	3.55284	0.132719	0.715629	1	9606	79091	LP8272	16	16p13.2	methyltransferase like 22	protein-coding	METTL22	methyltransferase like 22	O	LP8272|methyltransferase-like protein 22	METTL22	NO	#N/A
ENSG00000067369	-0.0147049	6.79921	0.00731318	0.93185	1	9606	7158	NULL	15	15q15-q21	tumor protein p53 binding protein 1	protein-coding	TP53BP1	tumor protein p53 binding protein 1	O	p53-binding protein 1|p53BP1|tumor prote	TP53BP1	NO	#N/A
ENSG00000067445	0.246567	5.353	2.54409	0.110708	1	9606	7216	RP6-14C6.1	X	Xp11.22-p11.21	trophinin	protein-coding	TRO	trophinin	O	MAGE superfamily protein|MAGE-D3 antigen	TRO	NO	#N/A
ENSG00000067533	-0.0662821	6.5494	0.228714	0.632479	1	9606	51018	CGI-115	1	1q41	ribosomal RNA processing 15 homolog (S. cerevisiae)	protein-coding	RRP15	ribosomal RNA processing 15 homolog (S. cerevisiae)	O	RRP15-like protein|ribosomal RNA-process	RRP15	NO	#N/A
ENSG00000067560	-0.0368225	8.56112	0.0703163	0.790877	1	9606	387	NULL	3	3p21.3	ras homolog family member A	protein-coding	RHOA	ras homolog family member A	O	Aplysia ras-related homolog 12|h12|oncog	RHOA	NO	#N/A
ENSG00000067596	-0.0986382	7.15799	0.387813	0.533451	1	9606	1659	NULL	17	17q21.31	DEAH (Asp-Glu-Ala-His) box polypeptide 8	protein-coding	DHX8	DEAH (Asp-Glu-Ala-His) box polypeptide 8	O	ATP-dependent RNA helicase DHX8|DEAD/H (	DHX8	NO	#N/A
ENSG00000067606	-0.861079	3.5872	29.1138	6.82492e-08	0.000912151	9606	5590	RP11-181G12.1	1	1p36.33-p36.2	protein kinase C, zeta	protein-coding	PRKCZ	protein kinase C, zeta	O	nPKC-zeta|protein kinase C zeta type	PRKCZ	NO	#N/A
ENSG00000067704	-0.08813	8.02548	0.350015	0.554105	1	9606	55699	NULL	1	1q41	isoleucyl-tRNA synthetase 2, mitochondrial	protein-coding	IARS2	isoleucyl-tRNA synthetase 2, mitochondrial	O	isoleucine tRNA ligase 2, mitochondrial|	IARS2	NO	#N/A
ENSG00000067715	0.148169	3.90513	0.926953	0.335656	1	9606	6857	NULL	12	12cen-q21	synaptotagmin I	protein-coding	SYT1	synaptotagmin I	O	synaptotagmin 1|synaptotagmin-1|sytI	SYT1	NO	#N/A
ENSG00000067798	-0.303975	5.865	3.20131	0.0735791	1	9606	89795	NULL	12	12q14.3	neuron navigator 3	protein-coding	NAV3	neuron navigator 3	O	pore membrane and/or filament interactin	NAV3	NO	#N/A
ENSG00000067829	-0.194757	4.95465	1.24177	0.265131	1	9606	3421	hCG_2004980	X	Xq28	isocitrate dehydrogenase 3 (NAD+) gamma	protein-coding	IDH3G	isocitrate dehydrogenase 3 (NAD+) gamma	O	IDH-gamma|NAD (H)-specific isocitrate de	IDH3G	NO	#N/A
ENSG00000067836	0.427791	3.74574	6.69337	0.00967723	1	9606	79641	NULL	16	16p13.3	rogdi homolog (Drosophila)	protein-coding	ROGDI	rogdi homolog (Drosophila)	O	leucine zipper domain protein|protein ro	ROGDI	NO	#N/A
ENSG00000067842	1.27428	-0.12616	17.8726	2.36197e-05	0.307079	9606	492	NULL	X	Xq28	ATPase, Ca++ transporting, plasma membrane 3	protein-coding	ATP2B3	ATPase, Ca++ transporting, plasma membrane 3	O	plasma membrane calcium ATPase|plasma me	ATP2B3	NO	#N/A
ENSG00000067900	-0.10855	6.21824	0.37631	0.539585	1	9606	6093	NULL	18	18q11.1	Rho-associated, coiled-coil containing protein kinase 1	protein-coding	ROCK1	Rho-associated, coiled-coil containing protein kinase 1	O	Rho kinase|p160 ROCK-1|p160-ROCK|renal c	ROCK1	NO	#N/A
ENSG00000067955	-0.154564	5.75472	0.777992	0.377756	1	9606	865	NULL	16	16q22.1	core-binding factor, beta subunit	protein-coding	CBFB	core-binding factor, beta subunit	O	CBF-beta|PEA2-beta|PEBP2-beta|SL3-3 enha	CBFB	NO	#N/A
ENSG00000067992	0.108772	3.74302	0.517574	0.471878	1	9606	5165	NULL	X	Xp22.11	pyruvate dehydrogenase kinase, isozyme 3	protein-coding	PDK3	pyruvate dehydrogenase kinase, isozyme 3	O	pyruvate dehydrogenase kinase, isoenzyme	PDK3	NO	#N/A
ENSG00000068001	-0.0469816	5.98666	0.102681	0.748635	1	9606	8692	NULL	3	3p21.3	hyaluronoglucosaminidase 2	protein-coding	HYAL2	hyaluronoglucosaminidase 2	O	PH-20 homolog|PH20 homolog|hyal-2|hyalur	HYAL2	NO	#N/A
ENSG00000068024	-0.247591	4.83661	2.44038	0.118248	1	9606	9759	NULL	2	2q37.3	histone deacetylase 4	protein-coding	HDAC4	histone deacetylase 4	O	histone deacetylase A	HDAC4	NO	#N/A
ENSG00000068028	-0.596147	3.8992	6.94225	0.00841831	1	9606	11186	NULL	3	3p21.3	Ras association (RalGDS/AF-6) domain family member 1	protein-coding	RASSF1	Ras association (RalGDS/AF-6) domain family member 1	O	WUGSC:H_LUCA12.5|cardiac-specific ras as	RASSF1	NO	#N/A
ENSG00000068078	-0.0866422	2.96138	0.206147	0.649805	1	9606	2261	NULL	4	4p16.3	fibroblast growth factor receptor 3	protein-coding	FGFR3	fibroblast growth factor receptor 3	O	FGFR-3|fibroblast growth factor receptor	FGFR3	NO	#N/A
ENSG00000068079	-0.605748	5.94408	16.7426	4.2809e-05	0.553563	9606	3430	NULL	17	17q21	interferon-induced protein 35	protein-coding	IFI35	interferon-induced protein 35	O	IFP 35|ifi-35|interferon-induced 35 kDa	IFI35	NO	#N/A
ENSG00000068097	0.436314	5.38989	6.79273	0.009153	1	9606	63897	NULL	17	17q23.1	HEAT repeat containing 6	protein-coding	HEATR6	HEAT repeat containing 6	O	HEAT repeat-containing protein 6|amplifi	HEATR6	NO	#N/A
ENSG00000068120	-0.162066	5.96474	1.20133	0.273055	1	9606	80347	PSEC0106	17	17q12-q21	CoA synthase	protein-coding	COASY	CoA synthase	O	bifunctional coenzyme A synthase|bifunct	COASY	NO	#N/A
ENSG00000068137	-0.111171	4.37785	0.601549	0.437988	1	9606	79990	NULL	17	17q21.2	pleckstrin homology domain containing, family H (with MyTH4 domain) member 3	protein-coding	PLEKHH3	pleckstrin homology domain containing, family H (with MyTH4 domain) member 3	O	PH domain-containing family H member 3|p	PLEKHH3	NO	#N/A
ENSG00000068305	0.297357	7.39772	4.4596	0.0347056	1	9606	4205	NULL	15	15q26	myocyte enhancer factor 2A	protein-coding	MEF2A	myocyte enhancer factor 2A	O	MADS box transcription enhancer factor 2	MEF2A	NO	#N/A
ENSG00000068308	-0.12272	6.01986	0.803541	0.370037	1	9606	55593	NULL	X	Xp11.23	OTU domain containing 5	protein-coding	OTUD5	OTU domain containing 5	O	OTU domain-containing protein 5|deubiqui	OTUD5	NO	#N/A
ENSG00000068323	0.170747	6.73208	1.40332	0.236168	1	9606	7030	NULL	X	Xp11.22	transcription factor binding to IGHM enhancer 3	protein-coding	TFE3	transcription factor binding to IGHM enhancer 3	O	Transcription factor for IgH enhancer|cl	TFE3	NO	#N/A
ENSG00000068354	-0.0520688	4.72179	0.127196	0.721357	1	9606	4943	NULL	X	Xp11.23	TBC1 domain family, member 25	protein-coding	TBC1D25	TBC1 domain family, member 25	O	5SN3 snoRNA|TBC1 domain family member 25	TBC1D25	NO	#N/A
ENSG00000068366	-0.133119	7.07768	0.485952	0.485738	1	9606	2182	NULL	X	Xq22.3-q23	acyl-CoA synthetase long-chain family member 4	protein-coding	ACSL4	acyl-CoA synthetase long-chain family member 4	O	LACS 4|acyl-CoA synthetase 4|fatty-acid-	ACSL4	NO	#N/A
ENSG00000068383	-0.868276	5.09215	16.837	4.07322e-05	0.527075	9606	3632	RP11-288G11.1	10	10q26.3	inositol polyphosphate-5-phosphatase, 40kDa	protein-coding	INPP5A	inositol polyphosphate-5-phosphatase, 40kDa	O	43 kDa inositol polyphosphate 5-phophata	INPP5A	NO	#N/A
ENSG00000068394	-0.280641	4.78018	3.48486	0.0619325	1	9606	27238	NULL	X	Xp11.23	G patch domain and KOW motifs	protein-coding	GPKOW	G patch domain and KOW motifs	O	G patch domain and KOW motifs-containing	GPKOW	NO	#N/A
ENSG00000068400	0.210345	4.97517	1.81339	0.178103	1	9606	56850	NULL	X	Xp11	GRIP1 associated protein 1	protein-coding	GRIPAP1	GRIP1 associated protein 1	O	GRIP1-associated protein 1|MPMGp800B1249	GRIPAP1	NO	#N/A
ENSG00000068438	0.0351004	5.88438	0.0611948	0.804617	1	9606	24140	JM23	X	Xp11.23	FtsJ RNA methyltransferase homolog 1 (E. coli)	protein-coding	FTSJ1	FtsJ RNA methyltransferase homolog 1 (E. coli)	O	2'-O-ribose RNA methyltransferase TRM7 h	FTSJ1	NO	#N/A
ENSG00000068489	-0.158515	6.6318	0.990205	0.319692	1	9606	55771	NULL	17	17q22	proline rich 11	protein-coding	PRR11	proline rich 11	O	proline-rich protein 11|transcription re	PRR11	NO	#N/A
ENSG00000068615	0.0841334	3.15633	0.265813	0.606155	1	9606	65055	NULL	2	2p11.2	receptor accessory protein 1	protein-coding	REEP1	receptor accessory protein 1	O	receptor expression-enhancing protein 1	REEP1	NO	#N/A
ENSG00000068650	-0.351141	6.27209	5.82749	0.0157776	1	9606	23250	RP11-120K24.1	13	13q34	ATPase, class VI, type 11A	protein-coding	ATP11A	ATPase, class VI, type 11A	O	phospholipid-translocating ATPase|potent	ATP11A	NO	#N/A
ENSG00000068654	-0.00444822	7.41253	0.000565225	0.981033	1	9606	25885	NULL	2	2p11.2	polymerase (RNA) I polypeptide A, 194kDa	protein-coding	POLR1A	polymerase (RNA) I polypeptide A, 194kDa	O	DNA-directed RNA polymerase I largest su	POLR1A	NO	#N/A
ENSG00000068697	-0.155842	7.65812	0.490287	0.4838	1	9606	9741	UNQ1846/PRO3574	2	2p24.1	lysosomal protein transmembrane 4 alpha	protein-coding	LAPTM4A	lysosomal protein transmembrane 4 alpha	O	golgi 4-transmembrane-spanning transport	LAPTM4A	NO	#N/A
ENSG00000068724	-0.291789	4.52686	3.71738	0.0538488	1	9606	57217	NULL	2	2p21	tetratricopeptide repeat domain 7A	protein-coding	TTC7A	tetratricopeptide repeat domain 7A	O	TPR repeat protein 7A|tetratricopeptide	TTC7A	NO	#N/A
ENSG00000068745	-0.0752684	5.02398	0.158058	0.690951	1	9606	51447	TCCCIA00113	3	3p21.31	inositol hexakisphosphate kinase 2	protein-coding	IP6K2	inositol hexakisphosphate kinase 2	O	ATP:1D-myo-inositol-hexakisphosphate pho	IP6K2	NO	#N/A
ENSG00000068784	0.583892	5.04858	14.5285	0.000138053	1	9606	55133	NULL	2	2p21	S1 RNA binding domain 1	protein-coding	SRBD1	S1 RNA binding domain 1	O	H_NH0576F01.1|S1 RNA-binding domain-cont	SRBD1	NO	#N/A
ENSG00000068796	-0.0132441	6.24653	0.00906908	0.924131	1	9606	3796	NULL	5	5q12-q13	kinesin heavy chain member 2A	protein-coding	KIF2A	kinesin heavy chain member 2A	O	Kinesin, heavy chain, 2|kinesin-2|kinesi	KIF2A	NO	#N/A
ENSG00000068831	0.837098	0.0326235	8.91714	0.00282506	1	9606	10235	NULL	11	11q13	RAS guanyl releasing protein 2 (calcium and DAG-regulated)	protein-coding	RASGRP2	RAS guanyl releasing protein 2 (calcium and DAG-regulated)	O	F25B3.3 kinase-like protein|RAS guanyl n	RASGRP2	NO	#N/A
ENSG00000068878	-0.248192	7.44309	1.69897	0.192422	1	9606	23198	NULL	2	2p16.2	proteasome (prosome, macropain) activator subunit 4	protein-coding	PSME4	proteasome (prosome, macropain) activator subunit 4	O	proteasome activator 200 kDa|proteasome	PSME4	NO	#N/A
ENSG00000068885	0.273705	4.86027	2.90285	0.0884229	1	9606	57560	NULL	3	3q25.33	intraflagellar transport 80 homolog (Chlamydomonas)	protein-coding	IFT80	intraflagellar transport 80 homolog (Chlamydomonas)	O	WD repeat domain 56|WD repeat-containing	IFT80	NO	#N/A
ENSG00000068903	0.179735	5.07416	1.45884	0.227115	1	9606	22933	NULL	19	19q13	sirtuin 2	protein-coding	SIRT2	sirtuin 2	O	NAD-dependent deacetylase sirtuin-2|NAD-	SIRT2	NO	#N/A
ENSG00000068912	-0.250448	6.06576	3.01013	0.0827457	1	9606	27248	UNQ1878/PRO4321	2	2p16.2	endoplasmic reticulum lectin 1	protein-coding	ERLEC1	endoplasmic reticulum lectin 1	O	ER lectin|XTP3-transactivated gene B pro	ERLEC1	NO	#N/A
ENSG00000068971	-0.353255	3.512	4.94161	0.0262177	1	9606	5526	NULL	11	11q12	protein phosphatase 2, regulatory subunit B', beta	protein-coding	PPP2R5B	protein phosphatase 2, regulatory subunit B', beta	O	PP2A B subunit isoform B'-beta|PP2A B su	PPP2R5B	NO	#N/A
ENSG00000068976	0.906649	1.10589	17.1584	3.43882e-05	0.445739	9606	5837	NULL	11	11q12-q13.2	phosphorylase, glycogen, muscle	protein-coding	PYGM	phosphorylase, glycogen, muscle	O	glycogen phosphorylase, muscle form|myop	PYGM	NO	#N/A
ENSG00000069011	-0.215035	6.13026	0.927852	0.335422	1	9606	5307	NULL	5	5q31.1	paired-like homeodomain 1	protein-coding	PITX1	paired-like homeodomain 1	O	hindlimb expressed homeobox protein back	PITX1	NO	#N/A
ENSG00000069020	-0.214869	4.77233	1.66614	0.196776	1	9606	375449	NULL	5	5q12.3	microtubule associated serine/threonine kinase family member 4	protein-coding	MAST4	microtubule associated serine/threonine kinase family member 4	O	microtubule-associated serine/threonine-	MAST4	NO	#N/A
ENSG00000069122	1.23248	0.26214	20.4751	6.04136e-06	0.0793412	#N/A	#N/A	#N/A	#N/A	#N/A	#N/A	#N/A	#N/A	#N/A	#N/A	#N/A	ADGRF5	NO	#N/A
ENSG00000069248	-0.00143228	6.81988	9.89846e-05	0.992062	1	9606	55746	RP5-1068B5.4	1	1q42.13	nucleoporin 133kDa	protein-coding	NUP133	nucleoporin 133kDa	O	133 kDa nucleoporin|nuclear pore complex	NUP133	NO	#N/A
ENSG00000069275	-0.279998	10.1522	4.44923	0.0349169	1	9606	64710	JC7	1	1q32.1	nuclear casein kinase and cyclin-dependent kinase substrate 1	protein-coding	NUCKS1	nuclear casein kinase and cyclin-dependent kinase substrate 1	O	P1|nuclear ubiquitous casein and cyclin-	NUCKS1	NO	#N/A
ENSG00000069329	-0.0345672	6.28009	0.0520315	0.819565	1	9606	55737	TCCCTA00141	16	16q12	vacuolar protein sorting 35 homolog (S. cerevisiae)	protein-coding	VPS35	vacuolar protein sorting 35 homolog (S. cerevisiae)	O	hVPS35|maternal-embryonic 3|vacuolar pro	VPS35	NO	#N/A
ENSG00000069345	-0.0802385	5.84627	0.309989	0.577687	1	9606	10294	NULL	16	16q12.1	DnaJ (Hsp40) homolog, subfamily A, member 2	protein-coding	DNAJA2	DnaJ (Hsp40) homolog, subfamily A, member 2	O	HIRA interacting protein 4|HIRA-interact	DNAJA2	NO	#N/A
ENSG00000069399	-0.263835	4.49685	3.03984	0.0812439	1	9606	602	NULL	19	19q13.1-q13.2	B-cell CLL/lymphoma 3	protein-coding	BCL3	B-cell CLL/lymphoma 3	O	B-cell leukemia/lymphoma 3|B-cell lympho	BCL3	NO	#N/A
ENSG00000069424	-0.164344	3.38932	0.935406	0.333462	1	9606	8514	RP1-233K16.1	1	1p36.3	potassium voltage-gated channel, shaker-related subfamily, beta member 2	protein-coding	KCNAB2	potassium voltage-gated channel, shaker-related subfamily, beta member 2	O	K(+) channel subunit beta-2|K+ channel b	KCNAB2	NO	#N/A
ENSG00000069431	0.127189	0.789437	0.15491	0.693886	1	9606	10060	NULL	12	12p12.1	ATP-binding cassette, sub-family C (CFTR/MRP), member 9	protein-coding	ABCC9	ATP-binding cassette, sub-family C (CFTR/MRP), member 9	O	ATP-binding cassette sub-family C member	ABCC9	NO	#N/A
ENSG00000069493	0.239802	0.492079	0.939964	0.332287	1	9606	29121	NULL	12	12p13	C-type lectin domain family 2, member D	protein-coding	CLEC2D	C-type lectin domain family 2, member D	O	C-type lectin domain family 2 member D|C	CLEC2D	NO	#N/A
ENSG00000069509	-0.136184	3.78613	0.4485	0.503048	1	9606	139341	RP4-551E13.3	X	Xp11.3	FUN14 domain containing 1	protein-coding	FUNDC1	FUN14 domain containing 1	O	FUN14 domain-containing protein 1	FUNDC1	NO	#N/A
ENSG00000069535	0.804283	2.01611	15.1986	9.67748e-05	1	9606	4129	RP1-201D17__B.1	X	Xp11.23	monoamine oxidase B	protein-coding	MAOB	monoamine oxidase B	O	MAO, brain|MAO, platelet|MAO-B|adrenalin	MAOB	NO	#N/A
ENSG00000069667	-0.576759	5.08121	13.4537	0.000244528	1	9606	6095	NULL	15	15q22.2	RAR-related orphan receptor A	protein-coding	RORA	RAR-related orphan receptor A	O	ROR-alpha|nuclear receptor ROR-alpha|nuc	RORA	NO	#N/A
ENSG00000069702	-0.128445	4.48313	0.64837	0.420696	1	9606	7049	NULL	1	1p33-p32	transforming growth factor, beta receptor III	protein-coding	TGFBR3	transforming growth factor, beta receptor III	O	TGF-beta receptor type 3|TGF-beta recept	TGFBR3	NO	#N/A
ENSG00000069812	-0.0270153	0.446286	0.0110789	0.916172	1	9606	54626	NULL	1	1p36.31	hairy and enhancer of split 2 (Drosophila)	protein-coding	HES2	hairy and enhancer of split 2 (Drosophila)	O	class B basic helix-loop-helix protein 4	HES2	NO	#N/A
ENSG00000069849	-0.0168016	6.98551	0.0108266	0.917129	1	9606	483	NULL	3	3q23	ATPase, Na+/K+ transporting, beta 3 polypeptide	protein-coding	ATP1B3	ATPase, Na+/K+ transporting, beta 3 polypeptide	O	Na, K-ATPase beta-3 polypeptide|sodium p	ATP1B3	NO	#N/A
ENSG00000069869	0.0015122	6.56004	0.000109788	0.99164	1	9606	4734	PIG53	15	15q	neural precursor cell expressed, developmentally down-regulated 4, E3 ubiquitin protein ligase	protein-coding	NEDD4	neural precursor cell expressed, developmentally down-regulated 4, E3 ubiquitin protein ligase	O	E3 ubiquitin-protein ligase NEDD4|NEDD-4	NEDD4	NO	#N/A
ENSG00000069943	0.0684388	3.67414	0.158963	0.690113	1	9606	9488	NULL	15	15q21.3	phosphatidylinositol glycan anchor biosynthesis, class B	protein-coding	PIGB	phosphatidylinositol glycan anchor biosynthesis, class B	O	GPI mannosyltransferase 3|GPI mannosyltr	PIGB	NO	#N/A
ENSG00000069956	-0.0610805	7.36461	0.147872	0.700577	1	9606	5597	NULL	15	15q21	mitogen-activated protein kinase 6	protein-coding	MAPK6	mitogen-activated protein kinase 6	O	ERK-3|MAP kinase 6|MAP kinase isoform p9	MAPK6	NO	#N/A
ENSG00000069966	0.0768311	5.45316	0.272957	0.601355	1	9606	10681	NULL	15	15q21.2	guanine nucleotide binding protein (G protein), beta 5	protein-coding	GNB5	guanine nucleotide binding protein (G protein), beta 5	O	G protein, beta subunit 5L|G protein, be	GNB5	NO	#N/A
ENSG00000069974	0.0651433	5.46017	0.228158	0.632893	1	9606	5873	NULL	15	15q15-q21.1	RAB27A, member RAS oncogene family	protein-coding	RAB27A	RAB27A, member RAS oncogene family	O	GTP-binding protein Ram|rab-27|ras-relat	RAB27A	NO	#N/A
ENSG00000069998	-0.150244	5.87777	0.978256	0.32263	1	9606	27440	NULL	22	NULL	cat eye syndrome chromosome region, candidate 5	protein-coding	CECR5	cat eye syndrome chromosome region, candidate 5	O	cat eye syndrome critical region protein	CECR5	NO	#N/A
ENSG00000070010	0.0799949	6.53299	0.307256	0.579369	1	9606	7353	NULL	22	22q11.21	ubiquitin fusion degradation 1 like (yeast)	protein-coding	UFD1L	ubiquitin fusion degradation 1 like (yeast)	O	UB fusion protein 1|ubiquitin fusion deg	UFD1L	NO	#N/A
ENSG00000070018	-0.0145361	6.40653	0.00976029	0.921302	1	9606	4040	NULL	12	12p13.2	low density lipoprotein receptor-related protein 6	protein-coding	LRP6	low density lipoprotein receptor-related protein 6	O	LRP-6|low-density lipoprotein receptor-r	LRP6	NO	#N/A
ENSG00000070047	-0.599179	6.61163	11.9923	0.000534219	1	9606	57661	NULL	11	11p15.5	PHD and ring finger domains 1	protein-coding	PHRF1	PHD and ring finger domains 1	O	CTD binding SR like protein rA9|CTD-bind	PHRF1	NO	#N/A
ENSG00000070061	-0.0121923	6.72261	0.00668204	0.934851	1	9606	8518	RP11-3J11.4	9	9q31	inhibitor of kappa light polypeptide gene enhancer in B-cells, kinase complex-associated protein	protein-coding	IKBKAP	inhibitor of kappa light polypeptide gene enhancer in B-cells, kinase complex-associated protein	O	IKK complex-associated protein|elongator	IKBKAP	NO	#N/A
ENSG00000070081	-0.0797687	5.29257	0.338237	0.560849	1	9606	4925	NULL	11	11p15.1	nucleobindin 2	protein-coding	NUCB2	nucleobindin 2	O	DNA-binding protein NEFA|gastric cancer	NUCB2	NO	#N/A
ENSG00000070087	0.0946227	8.53306	0.419058	0.517407	1	9606	5217	NULL	3	3q25.1	profilin 2	protein-coding	PFN2	profilin 2	O	profilin II|profilin-2	PFN2	NO	#N/A
ENSG00000070159	-0.174737	5.20391	1.2845	0.257064	1	9606	5774	RP11-18A3.3	9	9q31	protein tyrosine phosphatase, non-receptor type 3	protein-coding	PTPN3	protein tyrosine phosphatase, non-receptor type 3	O	cytoskeletal-associated protein tyrosine	PTPN3	NO	#N/A
ENSG00000070214	0.124515	6.39237	0.753267	0.385444	1	9606	23446	NULL	9	9q31.2	solute carrier family 44, member 1	protein-coding	SLC44A1	solute carrier family 44, member 1	O	CDW92 antigen|choline transporter-like p	SLC44A1	NO	#N/A
ENSG00000070269	0.357287	3.24722	5.00035	0.0253421	1	9606	54916	NULL	14	14q22.3	transmembrane protein 260	protein-coding	TMEM260	transmembrane protein 260	O	UPF0679 protein C14orf101	TMEM260	NO	#N/A
ENSG00000070366	-0.184795	5.43203	1.42374	0.23279	1	9606	23293	NULL	17	17p13.3	smg-6 homolog, nonsense mediated mRNA decay factor (C. elegans)	protein-coding	SMG6	smg-6 homolog, nonsense mediated mRNA decay factor (C. elegans)	O	EST1 telomerase component homolog A|EST1	SMG6	NO	#N/A
ENSG00000070367	-0.0285964	7.23505	0.036328	0.84884	1	9606	10640	NULL	14	14q22.3	exocyst complex component 5	protein-coding	EXOC5	exocyst complex component 5	O	SEC10-like 1|exocyst complex component S	EXOC5	NO	#N/A
ENSG00000070371	0.207994	2.85124	1.44305	0.229646	1	9606	8218	NULL	22	22q11.21	clathrin, heavy chain-like 1	protein-coding	CLTCL1	clathrin, heavy chain-like 1	O	CLH-22|Clathrin, heavy polypeptide D|cla	CLTCL1	NO	#N/A
ENSG00000070404	0.51848	6.03127	11.9929	0.000534028	1	9606	10272	UNQ674/PRO1308	19	19p13	follistatin-like 3 (secreted glycoprotein)	protein-coding	FSTL3	follistatin-like 3 (secreted glycoprotein)	O	follistatin-like protein 3|follistatin-r	FSTL3	NO	#N/A
ENSG00000070413	-0.337186	6.76921	4.18918	0.0406828	1	9606	9993	NULL	22	22q11.21	DiGeorge syndrome critical region gene 2	protein-coding	DGCR2	DiGeorge syndrome critical region gene 2	O	DiGeorge syndrome critical region protei	DGCR2	NO	#N/A
ENSG00000070423	-0.674697	5.96086	20.4113	6.24612e-06	0.0820053	9606	55658	NULL	19	19p13.3	ring finger protein 126	protein-coding	RNF126	ring finger protein 126	O	RING finger protein 126	RNF126	NO	#N/A
ENSG00000070444	-0.0623276	4.43799	0.18621	0.66609	1	9606	4335	NULL	17	17p13.3	MNT, MAX dimerization protein	protein-coding	MNT	MNT, MAX dimerization protein	O	MAX binding protein|Max-interacting prot	MNT	NO	#N/A
ENSG00000070476	0.0882121	3.88301	0.321681	0.570599	1	9606	79364	UNQ2790	3	3q21.3	ZXD family zinc finger C	protein-coding	ZXDC	ZXD family zinc finger C	O	SERH2790|ZXD-like zinc finger protein|zi	ZXDC	NO	#N/A
ENSG00000070495	-0.540159	4.63712	13.7896	0.000204463	1	9606	23210	NULL	17	17q25	jumonji domain containing 6	protein-coding	JMJD6	jumonji domain containing 6	O	bifunctional arginine demethylase and ly	JMJD6	NO	#N/A
ENSG00000070501	-0.164363	3.8734	0.934654	0.333657	1	9606	5423	NULL	8	8p11.2	polymerase (DNA directed), beta	protein-coding	POLB	polymerase (DNA directed), beta	O	DNA pol beta|DNA polymerase beta|DNA pol	POLB	NO	#N/A
ENSG00000070540	-0.230045	4.31835	1.88673	0.169571	1	9606	55062	NULL	17	17q24.2	WD repeat domain, phosphoinositide interacting 1	protein-coding	WIPI1	WD repeat domain, phosphoinositide interacting 1	O	WD repeat domain phosphoinositide-intera	WIPI1	NO	#N/A
ENSG00000070610	0.0129235	4.66541	0.00733807	0.931735	1	9606	57704	AD035	9	9p13.3	glucosidase, beta (bile acid) 2	protein-coding	GBA2	glucosidase, beta (bile acid) 2	O	NLGase|beta-glucocerebrosidase 2|beta-gl	GBA2	NO	#N/A
ENSG00000070614	-0.186175	7.72895	0.823508	0.364156	1	9606	3340	NULL	5	5q33.1	N-deacetylase/N-sulfotransferase (heparan glucosaminyl) 1	protein-coding	NDST1	N-deacetylase/N-sulfotransferase (heparan glucosaminyl) 1	O	HSNST 1|N-HSST 1|N-heparan sulfate sulfo	NDST1	NO	#N/A
ENSG00000070669	0.613778	6.23956	16.9967	3.74439e-05	0.484936	9606	440	NULL	7	7q21.3	asparagine synthetase (glutamine-hydrolyzing)	protein-coding	ASNS	asparagine synthetase (glutamine-hydrolyzing)	O	TS11 cell cycle control protein|asparagi	ASNS	NO	#N/A
ENSG00000070718	0.489907	4.57461	11.0435	0.00088997	1	9606	10947	NULL	8	8p11.2	adaptor-related protein complex 3, mu 2 subunit	protein-coding	AP3M2	adaptor-related protein complex 3, mu 2 subunit	O	AP-3 complex subunit mu-2|HA1 47 kDa sub	AP3M2	NO	#N/A
ENSG00000070756	-0.418682	10.0251	6.11168	0.0134291	1	9606	26986	NULL	8	8q22.2-q23	poly(A) binding protein, cytoplasmic 1	protein-coding	PABPC1	poly(A) binding protein, cytoplasmic 1	O	poly(A) binding protein, cytoplasmic 2|p	PABPC1	NO	#N/A
ENSG00000070759	0.347943	1.053	2.63679	0.104414	1	9606	10420	NULL	1	1p32	testis-specific kinase 2	protein-coding	TESK2	testis-specific kinase 2	O	dual specificity testis-specific protein	TESK2	NO	#N/A
ENSG00000070761	-0.299743	4.57087	1.84941	0.173852	1	#N/A	#N/A	#N/A	#N/A	#N/A	#N/A	#N/A	#N/A	#N/A	#N/A	#N/A	CFAP20	NO	#N/A
ENSG00000070770	-0.176555	5.77598	1.45994	0.22694	1	9606	1459	NULL	16	16q21	casein kinase 2, alpha prime polypeptide	protein-coding	CSNK2A2	casein kinase 2, alpha prime polypeptide	O	CK II alpha'|casein kinase II subunit al	CSNK2A2	NO	#N/A
ENSG00000070778	-0.363594	4.8828	5.45438	0.0195193	1	9606	11099	NULL	14	14q31.3	protein tyrosine phosphatase, non-receptor type 21	protein-coding	PTPN21	protein tyrosine phosphatase, non-receptor type 21	O	dJ1175B15.2 (protein tyrosine phosphatas	PTPN21	NO	#N/A
ENSG00000070785	0.13568	5.4633	0.914538	0.338913	1	9606	8891	RP5-882O7.2	1	1p34.1	eukaryotic translation initiation factor 2B, subunit 3 gamma, 58kDa	protein-coding	EIF2B3	eukaryotic translation initiation factor 2B, subunit 3 gamma, 58kDa	O	eIF-2B GDP-GTP exchange factor subunit g	EIF2B3	NO	#N/A
ENSG00000070808	0.585047	0.136761	4.80565	0.0283666	1	9606	815	NULL	5	5q32	calcium/calmodulin-dependent protein kinase II alpha	protein-coding	CAMK2A	calcium/calmodulin-dependent protein kinase II alpha	O	CaM kinase II alpha subunit|CaM-kinase I	CAMK2A	NO	#N/A
ENSG00000070814	-0.293181	8.135	2.03652	0.153561	1	9606	6949	NULL	5	5q32	Treacher Collins-Franceschetti syndrome 1	protein-coding	TCOF1	Treacher Collins-Franceschetti syndrome 1	O	Treacher Collins syndrome protein|nucleo	TCOF1	NO	#N/A
ENSG00000070831	-0.101864	8.36107	0.562127	0.453405	1	9606	998	RP1-224A6.5	1	1p36.1	cell division cycle 42	protein-coding	CDC42	cell division cycle 42	O	G25K GTP-binding protein|GTP binding pro	CDC42	NO	#N/A
ENSG00000070882	0.0328243	5.975	0.0490345	0.824752	1	9606	26031	NULL	7	7p15	oxysterol binding protein-like 3	protein-coding	OSBPL3	oxysterol binding protein-like 3	O	OSBP-related protein 3|oxysterol-binding	OSBPL3	NO	#N/A
ENSG00000070950	0.273325	5.68836	3.34532	0.0673963	1	9606	56852	NULL	3	3p25-p24	RAD18 homolog (S. cerevisiae)	protein-coding	RAD18	RAD18 homolog (S. cerevisiae)	O	E3 ubiquitin-protein ligase RAD18|RAD18,	RAD18	NO	#N/A
ENSG00000070961	0.0892667	7.61783	0.403666	0.525202	1	9606	490	NULL	12	12q21.3	ATPase, Ca++ transporting, plasma membrane 1	protein-coding	ATP2B1	ATPase, Ca++ transporting, plasma membrane 1	O	plasma membrane calcium pump|plasma memb	ATP2B1	NO	#N/A
ENSG00000071051	-0.135542	6.33841	0.956664	0.328029	1	9606	8440	NULL	2	2q12	NCK adaptor protein 2	protein-coding	NCK2	NCK adaptor protein 2	O	SH2/SH3 adaptor protein NCK-beta|cytopla	NCK2	NO	#N/A
ENSG00000071054	-0.29243	9.34299	2.76077	0.0966015	1	9606	9448	NULL	2	2q11.2-q12	mitogen-activated protein kinase kinase kinase kinase 4	protein-coding	MAP4K4	mitogen-activated protein kinase kinase kinase kinase 4	O	HPK/GCK-like kinase HGK|MAPK/ERK kinase	MAP4K4	NO	#N/A
ENSG00000071082	-0.254289	9.00445	1.4937	0.221643	1	9606	6160	NULL	2	2q11.2	ribosomal protein L31	protein-coding	RPL31	ribosomal protein L31	O	60S ribosomal protein L31	RPL31	NO	#N/A
ENSG00000071127	-0.0800039	8.1146	0.36291	0.546894	1	9606	9948	NULL	4	4p16.1	WD repeat domain 1	protein-coding	WDR1	WD repeat domain 1	O	WD repeat-containing protein 1|actin-int	WDR1	NO	#N/A
ENSG00000071189	0.144529	5.52595	1.03292	0.309473	1	9606	23161	NULL	7	7p21.1	sorting nexin 13	protein-coding	SNX13	sorting nexin 13	O	rgs domain- and phox domain-containing p	SNX13	NO	#N/A
ENSG00000071205	0.118435	4.66498	0.507546	0.476203	1	9606	79658	NULL	4	4q31.23	Rho GTPase activating protein 10	protein-coding	ARHGAP10	Rho GTPase activating protein 10	O	GTPase regulator associated with focal a	ARHGAP10	NO	#N/A
ENSG00000071242	0.139189	6.02704	0.945188	0.330947	1	9606	6196	RP1-168L15.2	6	6q27	ribosomal protein S6 kinase, 90kDa, polypeptide 2	protein-coding	RPS6KA2	ribosomal protein S6 kinase, 90kDa, polypeptide 2	O	90 kDa ribosomal protein S6 kinase 2|MAP	RPS6KA2	NO	#N/A
ENSG00000071243	0.226741	3.90275	1.73866	0.187309	1	9606	54556	HSPC301	7	7q31	inhibitor of growth family, member 3	protein-coding	ING3	inhibitor of growth family, member 3	O	inhibitor of growth protein 3	ING3	NO	#N/A
ENSG00000071246	-0.565432	4.87232	8.20679	0.0041734	1	9606	22846	NULL	14	14q24.3	vasohibin 1	protein-coding	VASH1	vasohibin 1	O	vasohibin-1	VASH1	NO	#N/A
ENSG00000071282	0.383015	1.1736	3.17184	0.0749182	1	9606	29995	NULL	3	3p26-p24	LIM and cysteine-rich domains 1	protein-coding	LMCD1	LIM and cysteine-rich domains 1	O	LIM and cysteine-rich domains protein 1|	LMCD1	NO	#N/A
ENSG00000071462	-0.0684997	6.64326	0.166178	0.683531	1	9606	114049	HUSSY-03	7	NULL	Williams Beuren syndrome chromosome region 22	protein-coding	WBSCR22	Williams Beuren syndrome chromosome region 22	O	Williams-Beuren candidate region putativ	WBSCR22	NO	#N/A
ENSG00000071537	-0.125515	7.16296	0.843634	0.358359	1	9606	6400	UNQ128/PRO1063	14	14q31	sel-1 suppressor of lin-12-like (C. elegans)	protein-coding	SEL1L	sel-1 suppressor of lin-12-like (C. elegans)	O	Suppressor of lin 12 (sel-1), C. elegans	SEL1L	NO	#N/A
ENSG00000071539	-0.0761497	6.77709	0.296122	0.586324	1	9606	9319	NULL	5	5p15.33	thyroid hormone receptor interactor 13	protein-coding	TRIP13	thyroid hormone receptor interactor 13	O	16E1-BP|HPV16 E1 protein binding protein	TRIP13	NO	#N/A
ENSG00000071553	-0.0931235	6.74468	0.3977	0.52828	1	9606	537	XX-FW83563B9.4	X	Xq28	ATPase, H+ transporting, lysosomal accessory protein 1	protein-coding	ATP6AP1	ATPase, H+ transporting, lysosomal accessory protein 1	O	ATPase, H+ transporting, lysosomal (vacu	ATP6AP1	NO	#N/A
ENSG00000071564	-0.412961	7.58627	6.54443	0.0105213	1	9606	6929	NULL	19	19p13.3	transcription factor 3	protein-coding	TCF3	transcription factor 3	O	VDR interacting repressor|class B basic	TCF3	NO	#N/A
ENSG00000071575	-0.121956	7.75587	0.769975	0.380225	1	9606	28951	NULL	2	2p24.3	tribbles homolog 2 (Drosophila)	protein-coding	TRIB2	tribbles homolog 2 (Drosophila)	O	tribbles homolog 2	TRIB2	NO	#N/A
ENSG00000071626	-0.305575	7.73914	3.8134	0.050844	1	9606	26528	NULL	19	19p13.3	DAZ associated protein 1	protein-coding	DAZAP1	DAZ associated protein 1	O	DAZ-associated protein 1|deleted in azoo	DAZAP1	NO	#N/A
ENSG00000071655	-0.15668	7.86421	0.805738	0.369383	1	9606	53615	NULL	19	19p13.3	methyl-CpG binding domain protein 3	protein-coding	MBD3	methyl-CpG binding domain protein 3	O	methyl-CpG-binding domain protein 3	MBD3	NO	#N/A
ENSG00000071794	0.166554	6.34311	1.23752	0.26595	1	9606	6596	NULL	3	3q25.1-q26.1	helicase-like transcription factor	protein-coding	HLTF	helicase-like transcription factor	O	DNA-binding protein/plasminogen activato	HLTF	NO	#N/A
ENSG00000071859	-0.249541	5.88756	2.69442	0.1007	1	9606	9130	XX-FW81657B9.2	X	Xq28	family with sequence similarity 50, member A	protein-coding	FAM50A	family with sequence similarity 50, member A	O	protein FAM50A|protein XAP-5	FAM50A	NO	#N/A
ENSG00000071889	0.12615	4.93264	0.784495	0.37577	1	9606	60343	XX-FW89031B12.3	X	Xq28	family with sequence similarity 3, member A	protein-coding	FAM3A	family with sequence similarity 3, member A	O	cytokine-like protein 2-19|protein FAM3A	FAM3A	NO	#N/A
ENSG00000071894	-0.347363	7.06489	5.25314	0.0219072	1	9606	29894	NULL	8	8q24.23	cleavage and polyadenylation specific factor 1, 160kDa	protein-coding	CPSF1	cleavage and polyadenylation specific factor 1, 160kDa	O	CPSF 160 kDa subunit|cleavage and polyad	CPSF1	NO	#N/A
ENSG00000071967	0.263833	6.46942	3.72107	0.0537299	1	9606	79901	NULL	2	2q31.1	cytochrome b reductase 1	protein-coding	CYBRD1	cytochrome b reductase 1	O	cytochrome b561 family, member A2|duoden	CYBRD1	NO	#N/A
ENSG00000071994	0.0673956	6.54583	0.24286	0.622148	1	9606	5134	RP1-191N21.2	6	6q27	programmed cell death 2	protein-coding	PDCD2	programmed cell death 2	O	programmed cell death protein 2|zinc fin	PDCD2	NO	#N/A
ENSG00000072041	-0.0643852	4.03108	0.192643	0.660726	1	9606	55117	NULL	12	12q21.3	solute carrier family 6 (neutral amino acid transporter), member 15	protein-coding	SLC6A15	solute carrier family 6 (neutral amino acid transporter), member 15	O	homolog of rat orphan transporter v7-3|o	SLC6A15	NO	#N/A
ENSG00000072042	-0.107647	7.21034	0.644798	0.421979	1	9606	51109	CGI-82	14	14q24.1	retinol dehydrogenase 11 (all-trans/9-cis/11-cis)	protein-coding	RDH11	retinol dehydrogenase 11 (all-trans/9-cis/11-cis)	O	HCV core-binding protein HCBP12|androgen	RDH11	NO	#N/A
ENSG00000072062	0.22243	6.5915	1.51929	0.217728	1	9606	5566	NULL	19	19p13.1	protein kinase, cAMP-dependent, catalytic, alpha	protein-coding	PRKACA	protein kinase, cAMP-dependent, catalytic, alpha	O	PKA C-alpha|cAMP-dependent protein kinas	PRKACA	NO	#N/A
ENSG00000072071	0.0436292	6.1613	0.0419245	0.837764	1	#N/A	#N/A	#N/A	#N/A	#N/A	#N/A	#N/A	#N/A	#N/A	#N/A	#N/A	ADGRL1	NO	#N/A
ENSG00000072110	-0.239243	8.94571	2.84173	0.0918451	1	9606	87	NULL	14	14q24|14q22-q24	actinin, alpha 1	protein-coding	ACTN1	actinin, alpha 1	O	F-actin cross-linking protein|actinin 1	ACTN1	NO	#N/A
ENSG00000072121	-0.270785	4.85629	2.12388	0.145018	1	9606	23503	NULL	14	14q24.1	zinc finger, FYVE domain containing 26	protein-coding	ZFYVE26	zinc finger, FYVE domain containing 26	O	FYVE domain-containing centrosomal prote	ZFYVE26	NO	#N/A
ENSG00000072133	0.0201406	0.252653	0.00565073	0.940078	1	9606	27330	NULL	X	Xq21	ribosomal protein S6 kinase, 90kDa, polypeptide 6	protein-coding	RPS6KA6	ribosomal protein S6 kinase, 90kDa, polypeptide 6	O	90 kDa ribosomal protein S6 kinase 6|RSK	RPS6KA6	NO	#N/A
ENSG00000072134	-0.0557096	6.10794	0.150866	0.697709	1	9606	22905	NULL	17	17p11.2	epsin 2	protein-coding	EPN2	epsin 2	O	EPS-15-interacting protein 2|Eps15 bindi	EPN2	NO	#N/A
ENSG00000072135	-0.322224	3.83993	4.23728	0.0395454	1	9606	26469	NULL	2	2q21.1	protein tyrosine phosphatase, non-receptor type 18 (brain-derived)	protein-coding	PTPN18	protein tyrosine phosphatase, non-receptor type 18 (brain-derived)	O	brain-derived phosphatase|tyrosine-prote	PTPN18	NO	#N/A
ENSG00000072163	0.112951	1.78232	0.328886	0.566316	1	9606	55679	NULL	2	2q14.3	LIM and senescent cell antigen-like domains 2	protein-coding	LIMS2	LIM and senescent cell antigen-like domains 2	O	ILK-binding protein|LIM and senescent ce	LIMS2	NO	#N/A
ENSG00000072195	0.110047	5.26279	0.642034	0.422975	1	9606	10290	NULL	2	2q35	SPEG complex locus	protein-coding	SPEG	SPEG complex locus	O	aortic preferentially expressed gene 1|a	SPEG	NO	#N/A
ENSG00000072201	0.3302	2.09806	3.26482	0.0707807	1	9606	84708	UNQ574/PRO1136	4	4q12	ligand of numb-protein X 1, E3 ubiquitin protein ligase	protein-coding	LNX1	ligand of numb-protein X 1, E3 ubiquitin protein ligase	O	E3 ubiquitin-protein ligase LNX|PDZ doma	LNX1	NO	#N/A
ENSG00000072210	0.270786	6.43489	3.96117	0.0465613	1	9606	224	NULL	17	17p11.2	aldehyde dehydrogenase 3 family, member A2	protein-coding	ALDH3A2	aldehyde dehydrogenase 3 family, member A2	O	aldehyde dehydrogenase 10|aldehyde dehyd	ALDH3A2	NO	#N/A
ENSG00000072274	0.325653	7.54381	4.31869	0.0376959	1	9606	7037	NULL	3	3q29	transferrin receptor (p90, CD71)	protein-coding	TFRC	transferrin receptor (p90, CD71)	O	transferrin receptor protein 1	TFRC	NO	#N/A
ENSG00000072310	-0.653841	7.26555	23.3957	1.31872e-06	0.017448	9606	6720	NULL	17	17p11.2	sterol regulatory element binding transcription factor 1	protein-coding	SREBF1	sterol regulatory element binding transcription factor 1	O	SREBP-1|class D basic helix-loop-helix p	SREBF1	NO	#N/A
ENSG00000072364	0.173799	7.09123	0.954718	0.328521	1	9606	27125	HSPC092	5	5q31	AF4/FMR2 family, member 4	protein-coding	AFF4	AF4/FMR2 family, member 4	O	AF4/FMR2 family member 4|ALL1-fused gene	AFF4	NO	#N/A
ENSG00000072401	-0.0972439	4.42069	0.410085	0.521927	1	9606	7321	NULL	10	10q21.1	ubiquitin-conjugating enzyme E2D 1	protein-coding	UBE2D1	ubiquitin-conjugating enzyme E2D 1	O	UBC4/5 homolog|stimulator of Fe transpor	UBE2D1	NO	#N/A
ENSG00000072415	-0.135435	5.17855	0.800448	0.370959	1	9606	64398	NULL	14	14q23.3	membrane protein, palmitoylated 5 (MAGUK p55 subfamily member 5)	protein-coding	MPP5	membrane protein, palmitoylated 5 (MAGUK p55 subfamily member 5)	O	MAGUK p55 subfamily member 5|protein ass	MPP5	NO	#N/A
ENSG00000072422	-0.401323	4.08413	6.73901	0.00943267	1	9606	9886	NULL	10	10q21.2	Rho-related BTB domain containing 1	protein-coding	RHOBTB1	Rho-related BTB domain containing 1	O	rho-related BTB domain-containing protei	RHOBTB1	NO	#N/A
ENSG00000072501	0.185885	8.62573	1.99786	0.157521	1	9606	8243	RP6-29D12.1	X	Xp11.22-p11.21	structural maintenance of chromosomes 1A	protein-coding	SMC1A	structural maintenance of chromosomes 1A	O	SMC protein 1A|SMC-1-alpha|SMC-1A|SMC1 (	SMC1A	NO	#N/A
ENSG00000072506	-0.14202	6.53713	0.502178	0.478545	1	9606	3028	RP3-339A18.2	X	Xp11.2	hydroxysteroid (17-beta) dehydrogenase 10	protein-coding	HSD17B10	hydroxysteroid (17-beta) dehydrogenase 10	O	3-hydroxy-2-methylbutyryl-CoA dehydrogen	HSD17B10	NO	#N/A
ENSG00000072518	-0.118898	6.00347	0.495641	0.481422	1	9606	2011	NULL	11	11q13.1	MAP/microtubule affinity-regulating kinase 2	protein-coding	MARK2	MAP/microtubule affinity-regulating kinase 2	O	ELKL motif kinase 1|PAR1 homolog b|Ser/T	MARK2	NO	#N/A
ENSG00000072571	-0.814257	5.75352	32.8	1.02144e-08	0.000137046	9606	3161	NULL	5	5q33.2-qter	hyaluronan-mediated motility receptor (RHAMM)	protein-coding	HMMR	hyaluronan-mediated motility receptor (RHAMM)	O	hyaluronan mediated motility receptor|in	HMMR	NO	#N/A
ENSG00000072609	-0.277969	4.7482	3.77634	0.0519821	1	9606	55743	NULL	12	12q24.33	checkpoint with forkhead and ring finger domains, E3 ubiquitin protein ligase	protein-coding	CHFR	checkpoint with forkhead and ring finger domains, E3 ubiquitin protein ligase	O	E3 ubiquitin-protein ligase CHFR|RING fi	CHFR	NO	#N/A
ENSG00000072682	0.0506249	6.09711	0.115877	0.73355	1	9606	8974	UNQ290/PRO330	5	5q31	prolyl 4-hydroxylase, alpha polypeptide II	protein-coding	P4HA2	prolyl 4-hydroxylase, alpha polypeptide II	O	4-PH alpha 2|4-PH alpha-2|C-P4Halpha(II)	P4HA2	NO	#N/A
ENSG00000072736	0.0726901	5.35608	0.113295	0.736423	1	9606	4775	NULL	16	16q22.2	nuclear factor of activated T-cells, cytoplasmic, calcineurin-dependent 3	protein-coding	NFATC3	nuclear factor of activated T-cells, cytoplasmic, calcineurin-dependent 3	O	NF-ATc3|T cell transcription factor NFAT	NFATC3	NO	#N/A
ENSG00000072756	0.178467	4.15853	1.38678	0.238949	1	9606	51095	CGI-47	3	3p25.1	tRNA nucleotidyl transferase, CCA-adding, 1	protein-coding	TRNT1	tRNA nucleotidyl transferase, CCA-adding, 1	O	CCA tRNA nucleotidyltransferase 1, mitoc	TRNT1	NO	#N/A
ENSG00000072778	0.221546	6.548	2.028	0.154423	1	9606	37	NULL	17	17p13.1	acyl-CoA dehydrogenase, very long chain	protein-coding	ACADVL	acyl-CoA dehydrogenase, very long chain	O	acyl-Coenzyme A dehydrogenase, very long	ACADVL	NO	#N/A
ENSG00000072786	-0.216147	6.21672	1.60332	0.205433	1	9606	6793	NULL	5	5q35.1	serine/threonine kinase 10	protein-coding	STK10	serine/threonine kinase 10	O	lymphocyte-oriented kinase|serine/threon	STK10	NO	#N/A
ENSG00000072803	-0.016255	6.52388	0.0128644	0.909697	1	9606	23291	NULL	5	5q35.1	F-box and WD repeat domain containing 11	protein-coding	FBXW11	F-box and WD repeat domain containing 11	O	F-box and WD repeats protein beta-TrCP2|	FBXW11	NO	#N/A
ENSG00000072832	-0.0518615	3.97939	0.107883	0.742567	1	9606	1400	NULL	4	4p16.1	collapsin response mediator protein 1	protein-coding	CRMP1	collapsin response mediator protein 1	O	dihydropyrimidinase related protein-1|di	CRMP1	NO	#N/A
ENSG00000072840	-0.00645385	5.12242	0.00133751	0.970826	1	9606	2121	NULL	4	4p16	Ellis van Creveld syndrome	protein-coding	EVC	Ellis van Creveld syndrome	O	ellis-van Creveld syndrome protein	EVC	NO	#N/A
ENSG00000072849	-0.420322	4.44403	6.09426	0.0135622	1	9606	51009	CGI-101	17	17p13.2	derlin 2	protein-coding	DERL2	derlin 2	O	DERtrin-2|Der1-like domain family, membe	DERL2	NO	#N/A
ENSG00000072864	-0.640666	5.69711	20.8275	5.02573e-06	0.0660632	9606	54820	NULL	16	16p13.11	nudE nuclear distribution E homolog 1 (A. nidulans)	protein-coding	NDE1	nudE nuclear distribution E homolog 1 (A. nidulans)	O	LIS1-interacting protein NUDE1, rat homo	NDE1	NO	#N/A
ENSG00000072954	1.11479	1.96949	33.6272	6.67521e-09	8.96614e-05	9606	79041	NULL	19	19p13.11	transmembrane protein 38A	protein-coding	TMEM38A	transmembrane protein 38A	O	trimeric intracellular cation channel ty	TMEM38A	UP	TMEM38A
ENSG00000072958	-0.14789	7.1107	1.21571	0.270204	1	9606	8907	NULL	19	19p13.12	adaptor-related protein complex 1, mu 1 subunit	protein-coding	AP1M1	adaptor-related protein complex 1, mu 1 subunit	O	AP-1 complex subunit mu-1|AP-mu chain fa	AP1M1	NO	#N/A
ENSG00000073008	-0.140238	6.60275	1.02837	0.310543	1	9606	5817	NULL	19	19q13.2	poliovirus receptor	protein-coding	PVR	poliovirus receptor	O	nectin-like 5|nectin-like protein 5	PVR	NO	#N/A
ENSG00000073050	-0.225198	5.22033	2.14952	0.142614	1	9606	7515	NULL	19	19q13.2	X-ray repair complementing defective repair in Chinese hamster cells 1	protein-coding	XRCC1	X-ray repair complementing defective repair in Chinese hamster cells 1	O	DNA repair protein XRCC1|X-ray repair cr	XRCC1	NO	#N/A
ENSG00000073060	-0.0607353	6.73541	0.150881	0.697695	1	9606	949	NULL	12	12q24.31	scavenger receptor class B, member 1	protein-coding	SCARB1	scavenger receptor class B, member 1	O	CD36 and LIMPII analogous 1|CD36 antigen	SCARB1	NO	#N/A
ENSG00000073111	-0.0564852	7.66358	0.166393	0.683338	1	9606	4171	NULL	3	3q21	minichromosome maintenance complex component 2	protein-coding	MCM2	minichromosome maintenance complex component 2	O	DNA replication licensing factor MCM2|MC	MCM2	NO	#N/A
ENSG00000073150	-0.370153	4.36882	4.70034	0.0301566	1	9606	56666	RP3-402G11.9	22	22q13.33	pannexin 2	protein-coding	PANX2	pannexin 2	O	pannexin-2	PANX2	NO	#N/A
ENSG00000073169	-0.323944	4.29679	3.58836	0.0581858	1	9606	83642	RP3-402G11.5	22	22q13.33	selenoprotein O	protein-coding	NULL	NULL	NULL	NULL	SELO	NO	#N/A
ENSG00000073282	0.0492547	4.41311	0.0764878	0.782115	1	9606	8626	NULL	3	3q28	tumor protein p63	protein-coding	TP63	tumor protein p63	O	CUSP|amplified in squamous cell carcinom	TP63	NO	#N/A
ENSG00000073331	0.123628	3.6133	0.485686	0.485858	1	9606	80216	NULL	4	4q25	alpha-kinase 1	protein-coding	ALPK1	alpha-kinase 1	O	alpha-protein kinase 1|chromosome 4 kina	ALPK1	NO	#N/A
ENSG00000073350	0.0915456	1.7523	0.198651	0.655812	1	9606	3993	NULL	17	17q25.1	lethal giant larvae homolog 2 (Drosophila)	protein-coding	LLGL2	lethal giant larvae homolog 2 (Drosophila)	O	human giant larvae homolog|lethal(2) gia	LLGL2	NO	#N/A
ENSG00000073417	-0.0585088	4.77041	0.140326	0.707957	1	9606	5151	NULL	15	15q25.3	phosphodiesterase 8A	protein-coding	PDE8A	phosphodiesterase 8A	O	cAMP-specific cyclic nucleotide phosphod	PDE8A	NO	#N/A
ENSG00000073464	0.241401	4.13771	2.3097	0.128569	1	9606	1183	NULL	X	Xp22.3	chloride channel, voltage-sensitive 4	protein-coding	CLCN4	chloride channel, voltage-sensitive 4	O	H(+)/Cl(-) exchange transporter 4|chlori	CLCN4	NO	#N/A
ENSG00000073536	-0.00970934	5.55877	0.00479553	0.944791	1	9606	54475	HUSSY-07	17	17q12	notchless homolog 1 (Drosophila)	protein-coding	NLE1	notchless homolog 1 (Drosophila)	O	Notchless gene homolog|notchless protein	NLE1	NO	#N/A
ENSG00000073578	-0.217061	6.66917	2.52196	0.112271	1	9606	6389	NULL	5	5p15	succinate dehydrogenase complex, subunit A, flavoprotein (Fp)	protein-coding	SDHA	succinate dehydrogenase complex, subunit A, flavoprotein (Fp)	O	flavoprotein subunit of complex II|succi	SDHA	NO	#N/A
ENSG00000073584	-0.0120635	7.21288	0.0081856	0.92791	1	9606	6605	NULL	17	17q21.2	SWI/SNF related, matrix associated, actin dependent regulator of chromatin, subfamily e, member 1	protein-coding	SMARCE1	SWI/SNF related, matrix associated, actin dependent regulator of chromatin, subfamily e, member 1	O	BRG1-associated factor 57|SWI/SNF-relate	SMARCE1	NO	#N/A
ENSG00000073614	-0.118011	6.4652	0.417901	0.517986	1	9606	5927	NULL	12	12p11	lysine (K)-specific demethylase 5A	protein-coding	KDM5A	lysine (K)-specific demethylase 5A	O	Jumonji, AT rich interactive domain 1A (	KDM5A	NO	#N/A
ENSG00000073670	0.00110695	3.42354	4.16313e-05	0.994852	1	9606	4185	NULL	17	17q21.3	ADAM metallopeptidase domain 11	protein-coding	ADAM11	ADAM metallopeptidase domain 11	O	ADAM 11|disintegrin and metalloproteinas	ADAM11	NO	#N/A
ENSG00000073711	0.25466	4.30843	2.01352	0.155903	1	9606	5523	NULL	3	3q22.1	protein phosphatase 2, regulatory subunit B'', alpha	protein-coding	PPP2R3A	protein phosphatase 2, regulatory subunit B'', alpha	O	PP2A subunit B isoforms B72/B130|PP2A, s	PPP2R3A	NO	#N/A
ENSG00000073712	-0.0682844	7.28162	0.24279	0.622198	1	9606	10979	NULL	14	14q22.1	fermitin family member 2	protein-coding	FERMT2	fermitin family member 2	O	PH domain-containing family C member 1|f	FERMT2	NO	#N/A
ENSG00000073756	-0.09689	4.45709	0.396351	0.52898	1	9606	5743	NULL	1	1q25.2-q25.3	prostaglandin-endoperoxide synthase 2 (prostaglandin G/H synthase and cyclooxygenase)	protein-coding	PTGS2	prostaglandin-endoperoxide synthase 2 (prostaglandin G/H synthase and cyclooxygenase)	O	PGH synthase 2|PHS II|cyclooxygenase 2b|	PTGS2	NO	#N/A
ENSG00000073792	0.0611108	7.33717	0.174226	0.676383	1	9606	10644	NULL	3	3q27.2	insulin-like growth factor 2 mRNA binding protein 2	protein-coding	IGF2BP2	insulin-like growth factor 2 mRNA binding protein 2	O	IGF-II mRNA-binding protein 2|IGF2 mRNA-	IGF2BP2	NO	#N/A
ENSG00000073803	0.229958	4.45893	2.3844	0.122552	1	9606	9175	NULL	3	3q27	mitogen-activated protein kinase kinase kinase 13	protein-coding	MAP3K13	mitogen-activated protein kinase kinase kinase 13	O	leucine zipper-bearing kinase|mixed line	MAP3K13	NO	#N/A
ENSG00000073849	-0.418078	4.37477	7.6906	0.00555093	1	9606	6480	NULL	3	3q27-q28	ST6 beta-galactosamide alpha-2,6-sialyltranferase 1	protein-coding	ST6GAL1	ST6 beta-galactosamide alpha-2,6-sialyltranferase 1	O	B-cell antigen CD75|CMP-N-acetylneuramin	ST6GAL1	NO	#N/A
ENSG00000073910	0.0873387	2.0369	0.179181	0.672078	1	9606	10129	RP11-37E23.6	13	13q13.1	furry homolog (Drosophila)	protein-coding	FRY	furry homolog (Drosophila)	O	WUGSC:H_2G3A.1|protein furry homolog	FRY	NO	#N/A
ENSG00000073921	0.103784	7.85256	0.5625	0.453255	1	9606	8301	NULL	11	11q14	phosphatidylinositol binding clathrin assembly protein	protein-coding	PICALM	phosphatidylinositol binding clathrin assembly protein	O	clathrin assembly lymphoid myeloid leuke	PICALM	NO	#N/A
ENSG00000073969	0.185302	7.03795	1.59357	0.206817	1	9606	4905	NULL	17	17q21	N-ethylmaleimide-sensitive factor	protein-coding	NSF	N-ethylmaleimide-sensitive factor	O	N-ethylmaleimide-sensitive factor-like p	NSF	NO	#N/A
ENSG00000074047	-0.0427911	5.58081	0.0508469	0.821596	1	9606	2736	NULL	2	2q14	GLI family zinc finger 2	protein-coding	GLI2	GLI family zinc finger 2	O	GLI-Kruppel family member GLI2|glioma-as	GLI2	NO	#N/A
ENSG00000074054	0.112671	6.57463	0.403377	0.52535	1	9606	23332	NULL	2	2q14.2-q14.3	cytoplasmic linker associated protein 1	protein-coding	CLASP1	cytoplasmic linker associated protein 1	O	CLIP-associating protein 1|cytoplasmic l	CLASP1	NO	#N/A
ENSG00000074071	-0.282665	6.34062	3.29434	0.0695189	1	9606	65993	NULL	16	16p13.3	mitochondrial ribosomal protein S34	protein-coding	MRPS34	mitochondrial ribosomal protein S34	O	28S ribosomal protein S34, mitochondrial	MRPS34	NO	#N/A
ENSG00000074181	-0.0840852	8.33243	0.40001	0.527084	1	9606	4854	NULL	19	19p13.2-p13.1	notch 3	protein-coding	NOTCH3	notch 3	O	Notch homolog 3|neurogenic locus notch h	NOTCH3	NO	#N/A
ENSG00000074201	0.0669151	6.9061	0.194033	0.659581	1	9606	1207	NULL	11	11q13.5-q14	chloride channel, nucleotide-sensitive, 1A	protein-coding	CLNS1A	chloride channel, nucleotide-sensitive, 1A	O	chloride channel regulatory protein|chlo	CLNS1A	NO	#N/A
ENSG00000074219	-0.54821	6.07824	16.0251	6.25071e-05	0.805717	9606	8463	NULL	19	19q13.3	TEA domain family member 2	protein-coding	TEAD2	TEA domain family member 2	O	transcriptional enhancer factor TEF-4	TEAD2	NO	#N/A
ENSG00000074266	-0.128949	5.40521	0.665096	0.414767	1	9606	8726	NULL	11	11q14.2-q22.3	embryonic ectoderm development	protein-coding	EED	embryonic ectoderm development	O	WD protein associating with integrin cyt	EED	NO	#N/A
ENSG00000074317	0.426815	1.38733	3.86912	0.0491822	1	9606	6620	NULL	5	5q35	synuclein, beta	protein-coding	SNCB	synuclein, beta	O	beta-synuclein	SNCB	NO	#N/A
ENSG00000074319	0.215725	6.18388	2.26048	0.132713	1	9606	7251	NULL	11	11p15	tumor susceptibility gene 101	protein-coding	TSG101	tumor susceptibility gene 101	O	ESCRT-I complex subunit TSG101|tumor sus	TSG101	NO	#N/A
ENSG00000074356	-0.0676688	4.9494	0.23727	0.626185	1	9606	55421	NULL	17	17p13.2	chromosome 17 open reading frame 85	protein-coding	C17orf85	chromosome 17 open reading frame 85	O	uncharacterized protein C17orf85	C17orf85	NO	#N/A
ENSG00000074370	0.59217	4.79496	12.7437	0.000357204	1	9606	489	NULL	17	17p13.3	ATPase, Ca++ transporting, ubiquitous	protein-coding	ATP2A3	ATPase, Ca++ transporting, ubiquitous	O	ATPase, Ca(2+)-transporting, ubiquitous|	ATP2A3	NO	#N/A
ENSG00000074410	-0.158899	8.22167	1.44337	0.229594	1	9606	771	NULL	15	15q22	carbonic anhydrase XII	protein-coding	CA12	carbonic anhydrase XII	O	CA-XII|carbonate dehydratase XII|carboni	CA12	NO	#N/A
ENSG00000074416	0.416987	5.11338	5.20462	0.022527	1	9606	11343	NULL	3	3q21.3	monoglyceride lipase	protein-coding	MGLL	monoglyceride lipase	O	lysophospholipase homolog|monoacylglycer	MGLL	NO	#N/A
ENSG00000074527	0.524278	5.43123	13.7402	0.00020991	1	9606	59277	NULL	12	12q22	netrin 4	protein-coding	NTN4	netrin 4	O	beta-netrin|hepar-derived netrin-like pr	NTN4	NO	#N/A
ENSG00000074582	0.013201	5.60957	0.00775092	0.929845	1	9606	617	NULL	2	2q33	BC1 (ubiquinol-cytochrome c reductase) synthesis-like	protein-coding	BCS1L	BC1 (ubiquinol-cytochrome c reductase) synthesis-like	O	BCS1-like protein|h-BCS1|mitochondrial c	BCS1L	NO	#N/A
ENSG00000074590	-0.106259	5.22095	0.512338	0.474128	1	9606	9891	NULL	12	12q23.3	NUAK family, SNF1-like kinase, 1	protein-coding	NUAK1	NUAK family, SNF1-like kinase, 1	O	AMP-activated protein kinase family memb	NUAK1	NO	#N/A
ENSG00000074603	0.129062	6.42837	0.92539	0.336064	1	9606	54878	MSTP097	15	15q22	dipeptidyl-peptidase 8	protein-coding	DPP8	dipeptidyl-peptidase 8	O	DPP VIII|DPRP-1|dipeptidyl peptidase 8|d	DPP8	NO	#N/A
ENSG00000074621	-0.865583	3.08532	18.7902	1.45912e-05	0.190342	9606	9187	NULL	15	15q22	solute carrier family 24 (sodium/potassium/calcium exchanger), member 1	protein-coding	SLC24A1	solute carrier family 24 (sodium/potassium/calcium exchanger), member 1	O	Na(+)/K(+)/Ca(2+)-exchange protein 1|ret	SLC24A1	NO	#N/A
ENSG00000074657	0.0161835	6.46302	0.00939049	0.922802	1	9606	55205	NULL	18	18q21.32	zinc finger protein 532	protein-coding	ZNF532	zinc finger protein 532	O	NULL	ZNF532	NO	#N/A
ENSG00000074660	1.82059	-0.0924149	34.4563	4.35922e-09	5.86011e-05	9606	8578	NULL	17	17p13.3	scavenger receptor class F, member 1	protein-coding	SCARF1	scavenger receptor class F, member 1	O	acetyl LDL receptor|scavenger receptor c	SCARF1	UP	SCARF1
ENSG00000074695	0.0439354	6.88027	0.103289	0.747918	1	9606	3998	NULL	18	18q21.3-q22	lectin, mannose-binding, 1	protein-coding	LMAN1	lectin, mannose-binding, 1	O	ER-Golgi intermediate compartment 53 kDa	LMAN1	NO	#N/A
ENSG00000074696	-0.306623	8.16446	5.08486	0.0241357	1	#N/A	#N/A	#N/A	#N/A	#N/A	#N/A	#N/A	#N/A	#N/A	#N/A	#N/A	HACD3	NO	#N/A
ENSG00000074755	-0.0701901	5.34226	0.129649	0.718796	1	9606	23140	NULL	17	17p13.2	zinc finger, ZZ-type with EF-hand domain 1	protein-coding	ZZEF1	zinc finger, ZZ-type with EF-hand domain 1	O	zinc finger ZZ-type and EF-hand domain-c	ZZEF1	NO	#N/A
ENSG00000074800	-0.0240153	11.2401	0.0323249	0.857316	1	9606	2023	NULL	1	1p36.2	enolase 1, (alpha)	protein-coding	ENO1	enolase 1, (alpha)	O	2-phospho-D-glycerate hydro-lyase|MYC pr	ENO1	NO	#N/A
ENSG00000074842	-0.280418	7.3445	1.8693	0.171555	1	#N/A	#N/A	#N/A	#N/A	#N/A	#N/A	#N/A	#N/A	#N/A	#N/A	#N/A	MYDGF	NO	#N/A
ENSG00000074855	-0.0959586	4.80586	0.442444	0.505945	1	9606	57719	NULL	19	19p13.11	anoctamin 8	protein-coding	ANO8	anoctamin 8	O	anoctamin-8|transmembrane protein 16H	ANO8	NO	#N/A
ENSG00000074935	0.238613	3.82239	1.64365	0.199826	1	9606	51175	RP1-142L7.1	6	6q21	tubulin, epsilon 1	protein-coding	TUBE1	tubulin, epsilon 1	O	epsilon-tubulin|tubulin epsilon chain	TUBE1	NO	#N/A
ENSG00000074964	-0.225442	4.05864	1.46779	0.225695	1	9606	55160	RP11-473A10.1	1	1p36.13	Rho guanine nucleotide exchange factor (GEF) 10-like	protein-coding	ARHGEF10L	Rho guanine nucleotide exchange factor (GEF) 10-like	O	rho guanine nucleotide exchange factor 1	ARHGEF10L	NO	#N/A
ENSG00000075035	0.0831434	2.14651	0.223549	0.636349	1	9606	9671	NULL	12	12q23.3	WSC domain containing 2	protein-coding	WSCD2	WSC domain containing 2	O	WSC domain-containing protein 2	WSCD2	NO	#N/A
ENSG00000075089	-0.0365966	4.64449	0.0488112	0.825145	1	9606	64431	CDA12	12	12q23.1	ARP6 actin-related protein 6 homolog (yeast)	protein-coding	ACTR6	ARP6 actin-related protein 6 homolog (yeast)	O	actin-related protein 6	ACTR6	NO	#N/A
ENSG00000075131	0.320982	5.14562	4.11082	0.0426098	1	9606	54962	NULL	15	15q22.31	TIMELESS interacting protein	protein-coding	TIPIN	TIMELESS interacting protein	O	CSM3 homolog|TIMELESS-interacting protei	TIPIN	NO	#N/A
ENSG00000075142	-0.142438	6.24508	0.654852	0.418383	1	9606	6717	NULL	7	7q21.1	sorcin	protein-coding	SRI	sorcin	O	22 kDa protein|H_RG167B05.1|calcium bind	SRI	NO	#N/A
ENSG00000075151	-0.191619	6.41631	2.0544	0.151767	1	9606	8672	RP11-190H11.1	1	1p36.12	eukaryotic translation initiation factor 4 gamma, 3	protein-coding	EIF4G3	eukaryotic translation initiation factor 4 gamma, 3	O	eIF-4-gamma 3|eIF-4-gamma II|eukaryotic	EIF4G3	NO	#N/A
ENSG00000075188	0.103478	4.66119	0.333132	0.563821	1	9606	79023	NULL	12	12q23.2	nucleoporin 37kDa	protein-coding	NUP37	nucleoporin 37kDa	O	nucleoporin Nup37|nup107-160 subcomplex	NUP37	NO	#N/A
ENSG00000075213	-0.324881	7.22338	4.66248	0.0308286	1	9606	10371	NULL	7	7p12.1	sema domain, immunoglobulin domain (Ig), short basic domain, secreted, (semaphorin) 3A	protein-coding	SEMA3A	sema domain, immunoglobulin domain (Ig), short basic domain, secreted, (semaphorin) 3A	O	collapsin 1|semaphorin D|semaphorin III|	SEMA3A	NO	#N/A
ENSG00000075218	-0.592396	6.13637	18.9339	1.35327e-05	0.176642	9606	51512	RP5-1163J1.2	22	22q13.2-q13.3	G-2 and S-phase expressed 1	protein-coding	GTSE1	G-2 and S-phase expressed 1	O	G2 and S phase-expressed protein 1|prote	GTSE1	NO	#N/A
ENSG00000075223	0.571123	5.62377	13.8931	0.000193506	1	9606	10512	NULL	7	7q21-q31	sema domain, immunoglobulin domain (Ig), short basic domain, secreted, (semaphorin) 3C	protein-coding	SEMA3C	sema domain, immunoglobulin domain (Ig), short basic domain, secreted, (semaphorin) 3C	O	sema E|semaphorin E|semaphorin-3C|semaph	SEMA3C	NO	#N/A
ENSG00000075234	-0.721092	3.74639	21.2074	4.12177e-06	0.0542261	9606	55020	LL22NC03-5H6.5	22	22q13	tetratricopeptide repeat domain 38	protein-coding	TTC38	tetratricopeptide repeat domain 38	O	TPR repeat protein 38|tetratricopeptide	TTC38	NO	#N/A
ENSG00000075239	0.213	5.7304	1.84841	0.173968	1	9606	38	NULL	11	11q22.3	acetyl-CoA acetyltransferase 1	protein-coding	ACAT1	acetyl-CoA acetyltransferase 1	O	acetoacetyl Coenzyme A thiolase|acetoace	ACAT1	NO	#N/A
ENSG00000075240	-0.641489	5.28679	19.3471	1.08983e-05	0.142616	9606	23151	RP6-59H18.4	22	22q13.31	GRAM domain containing 4	protein-coding	GRAMD4	GRAM domain containing 4	O	GRAM domain-containing protein 4|death-i	GRAMD4	NO	#N/A
ENSG00000075275	-0.435959	6.40792	6.58759	0.0102692	1	9606	9620	RP5-1163J1.5	22	22q13.3	cadherin, EGF LAG seven-pass G-type receptor 1	protein-coding	CELSR1	cadherin, EGF LAG seven-pass G-type receptor 1	O	cadherin EGF LAG seven-pass G-type recep	CELSR1	NO	#N/A
ENSG00000075292	-0.0228735	6.33224	0.0211182	0.884457	1	9606	27332	NULL	2	2p13.1	zinc finger protein 638	protein-coding	ZNF638	zinc finger protein 638	O	CTCL tumor antigen se33-1|CTCL-associate	ZNF638	NO	#N/A
ENSG00000075303	0.0717371	4.41745	0.1962	0.657806	1	9606	55972	NULL	7	7q21.12	solute carrier family 25, member 40	protein-coding	SLC25A40	solute carrier family 25, member 40	O	mitochondrial carrier family protein|sol	SLC25A40	NO	#N/A
ENSG00000075336	-0.106051	4.54693	0.345683	0.556567	1	9606	29090	HSPC154	18	18q22.3	translocase of inner mitochondrial membrane 21 homolog (yeast)	protein-coding	TIMM21	translocase of inner mitochondrial membrane 21 homolog (yeast)	O	TIM21-like protein, mitochondrial|mitoch	TIMM21	NO	#N/A
ENSG00000075340	-0.176721	4.12566	0.727158	0.393806	1	9606	119	NULL	2	2p13.3	adducin 2 (beta)	protein-coding	ADD2	adducin 2 (beta)	O	beta-adducin|erythrocyte adducin subunit	ADD2	NO	#N/A
ENSG00000075391	-0.0550296	5.10117	0.132252	0.716108	1	9606	9462	RP4-593C16.1	1	1q24	RAS protein activator like 2	protein-coding	RASAL2	RAS protein activator like 2	O	RAS protein activator-like 2|Ras protein	RASAL2	NO	#N/A
ENSG00000075399	0.0137165	3.49042	0.00765174	0.930295	1	9606	9605	NULL	16	16q24	VPS9 domain containing 1	protein-coding	VPS9D1	VPS9 domain containing 1	O	VPS9 domain-containing protein 1	VPS9D1	NO	#N/A
ENSG00000075407	0.052075	4.6806	0.107443	0.743074	1	9606	7587	NULL	10	10p11.2	zinc finger protein 37A	protein-coding	ZNF37A	zinc finger protein 37A	O	zinc finger protein 37a (KOX 21)|zinc fi	ZNF37A	NO	#N/A
ENSG00000075413	-0.0825844	6.84967	0.309703	0.577862	1	9606	4140	NULL	14	14q32.3	MAP/microtubule affinity-regulating kinase 3	protein-coding	MARK3	MAP/microtubule affinity-regulating kinase 3	O	C-TAK1|ELKL motif kinase 2|EMK-2|cdc25C-	MARK3	NO	#N/A
ENSG00000075415	0.207788	8.4426	1.65672	0.198047	1	9606	5250	OK/SW-cl.48	12	12q23	solute carrier family 25 (mitochondrial carrier; phosphate carrier), member 3	protein-coding	SLC25A3	solute carrier family 25 (mitochondrial carrier; phosphate carrier), member 3	O	mitochondrial phosphate carrier protein|	SLC25A3	NO	#N/A
ENSG00000075420	-0.270651	7.35025	3.38815	0.0656667	1	9606	64778	UNQ2421/PRO4979/PRO34274	3	3q26.31	fibronectin type III domain containing 3B	protein-coding	FNDC3B	fibronectin type III domain containing 3B	O	HCV NS5A-binding protein 37|factor for a	FNDC3B	NO	#N/A
ENSG00000075426	-0.0724889	7.78513	0.218445	0.640227	1	9606	2355	NULL	2	2p23.3	FOS-like antigen 2	protein-coding	FOSL2	FOS-like antigen 2	O	FRA-2|fos-related antigen 2	FOSL2	NO	#N/A
ENSG00000075461	-1.06473	0.564976	19.0604	1.26647e-05	0.165414	9606	27092	NULL	17	17q24	calcium channel, voltage-dependent, gamma subunit 4	protein-coding	CACNG4	calcium channel, voltage-dependent, gamma subunit 4	O	TARP gamma-4|neuronal voltage-gated calc	CACNG4	NO	#N/A
ENSG00000075539	-0.16137	5.11155	1.01402	0.313942	1	9606	285527	NULL	4	4p11	FRY-like	protein-coding	FRYL	FRY-like	O	ALL1-fused gene from chromosome 4p12 pro	FRYL	NO	#N/A
ENSG00000075568	0.140441	6.71001	0.858746	0.35409	1	9606	23505	NULL	2	2q11.2	transmembrane protein 131	protein-coding	TMEM131	transmembrane protein 131	O	2610524E03Rik	TMEM131	NO	#N/A
ENSG00000075618	-0.311663	9.37288	5.32102	0.0210697	1	9606	6624	NULL	7	7p22	fascin homolog 1, actin-bundling protein (Strongylocentrotus purpuratus)	protein-coding	FSCN1	fascin homolog 1, actin-bundling protein (Strongylocentrotus purpuratus)	O	55 kDa actin-bundling protein|fascin|sin	FSCN1	NO	#N/A
ENSG00000075624	-0.509855	11.7197	10.4252	0.00124309	1	9606	60	NULL	7	7p22	actin, beta	protein-coding	ACTB	actin, beta	O	PS1TP5-binding protein 1|actin, cytoplas	ACTB	NO	#N/A
ENSG00000075643	0.983714	1.50624	23.8499	1.04145e-06	0.0137898	9606	55034	NULL	18	18q12	molybdenum cofactor sulfurase	protein-coding	MOCOS	molybdenum cofactor sulfurase	O	moCo sulfurase	MOCOS	NO	#N/A
ENSG00000075651	0.599255	3.36624	9.8967	0.00165576	1	9606	5337	NULL	3	3q26	phospholipase D1, phosphatidylcholine-specific	protein-coding	PLD1	phospholipase D1, phosphatidylcholine-specific	O	choline phosphatase 1|phosphatidylcholin	PLD1	NO	#N/A
ENSG00000075702	-0.171631	5.6015	1.03074	0.309985	1	9606	284403	NULL	19	19q13.12	WD repeat domain 62	protein-coding	WDR62	WD repeat domain 62	O	WD repeat-containing protein 62|microcep	WDR62	NO	#N/A
ENSG00000075711	0.0829866	6.97203	0.368854	0.54363	1	9606	1739	NULL	3	3q29	discs, large homolog 1 (Drosophila)	protein-coding	DLG1	discs, large homolog 1 (Drosophila)	O	disks large homolog 1|presynaptic protei	DLG1	NO	#N/A
ENSG00000075785	-0.384397	7.96099	5.04544	0.0246909	1	9606	7879	NULL	3	3q21.3	RAB7A, member RAS oncogene family	protein-coding	RAB7A	RAB7A, member RAS oncogene family	O	RAB7, member RAS oncogene family|Ras-ass	RAB7A	NO	#N/A
ENSG00000075790	0.376378	6.33463	7.15366	0.00748111	1	9606	55973	NULL	7	7q22.3	B-cell receptor-associated protein 29	protein-coding	BCAP29	B-cell receptor-associated protein 29	O	BCR-associated protein 29	BCAP29	NO	#N/A
ENSG00000075856	-0.121863	6.52765	0.604194	0.436982	1	9606	9733	NULL	12	12q24.1	squamous cell carcinoma antigen recognized by T cells 3	protein-coding	SART3	squamous cell carcinoma antigen recognized by T cells 3	O	SART-3|hSART-3|squamous cell carcinoma a	SART3	NO	#N/A
ENSG00000075884	0.0213173	1.73897	0.0124441	0.911178	1	9606	55843	BM-024	2	2q22.2-q22.3	Rho GTPase activating protein 15	protein-coding	ARHGAP15	Rho GTPase activating protein 15	O	rho GTPase-activating protein 15|rho-typ	ARHGAP15	NO	#N/A
ENSG00000075914	-0.19295	4.72934	0.812621	0.367346	1	9606	23016	NULL	3	3p21.31	exosome component 7	protein-coding	EXOSC7	exosome component 7	O	exosome complex component RRP42|exosome	EXOSC7	NO	#N/A
ENSG00000075945	0.00957514	5.62111	0.00378077	0.950971	1	9606	22920	RP1-190I16.1	1	1q24.2	kinesin-associated protein 3	protein-coding	KIFAP3	kinesin-associated protein 3	O	small G protein GDP dissociation stimula	KIFAP3	NO	#N/A
ENSG00000075975	0.216551	5.73036	2.03414	0.153801	1	9606	23609	HSPC070	3	3p25	makorin ring finger protein 2	protein-coding	MKRN2	makorin ring finger protein 2	O	RING finger protein 62|makorin RING zinc	MKRN2	NO	#N/A
ENSG00000076003	-0.182594	7.09787	1.79589	0.18021	1	9606	4175	NULL	2	2q21	minichromosome maintenance complex component 6	protein-coding	MCM6	minichromosome maintenance complex component 6	O	DNA replication licensing factor MCM6|MC	MCM6	NO	#N/A
ENSG00000076043	-0.0226325	5.50053	0.0120417	0.91262	1	9606	25996	CGI-114	11	11q23.2	REX2, RNA exonuclease 2 homolog (S. cerevisiae)	protein-coding	REXO2	REX2, RNA exonuclease 2 homolog (S. cerevisiae)	O	RNA exonuclease 2 homolog|oligoribonucle	REXO2	NO	#N/A
ENSG00000076053	-0.143246	4.57804	0.882078	0.347633	1	9606	10179	NULL	11	11q23.1-q23.2	RNA binding motif protein 7	protein-coding	RBM7	RNA binding motif protein 7	O	RNA-binding motif protein 7|RNA-binding	RBM7	NO	#N/A
ENSG00000076067	0.0466879	5.49221	0.110126	0.740001	1	9606	5939	NULL	12	12q13.3	RNA binding motif, single stranded interacting protein 2	protein-coding	RBMS2	RNA binding motif, single stranded interacting protein 2	O	RNA-binding motif, single-stranded-inter	RBMS2	NO	#N/A
ENSG00000076108	-0.406401	6.29634	5.75174	0.0164724	1	9606	11176	NULL	12	12q13.3	bromodomain adjacent to zinc finger domain, 2A	protein-coding	BAZ2A	bromodomain adjacent to zinc finger domain, 2A	O	TTF-I interacting peptide 5|TTF-I-intera	BAZ2A	NO	#N/A
ENSG00000076201	-0.31863	6.08718	5.33572	0.0208928	1	9606	25930	NULL	3	3p21.3	protein tyrosine phosphatase, non-receptor type 23	protein-coding	PTPN23	protein tyrosine phosphatase, non-receptor type 23	O	His-domain protein tyrosine phosphatase|	PTPN23	NO	#N/A
ENSG00000076242	-0.13063	5.17593	0.782799	0.376286	1	9606	4292	NULL	3	3p21.3	mutL homolog 1, colon cancer, nonpolyposis type 2 (E. coli)	protein-coding	MLH1	mutL homolog 1, colon cancer, nonpolyposis type 2 (E. coli)	O	DNA mismatch repair protein Mlh1	MLH1	NO	#N/A
ENSG00000076248	0.149353	5.56196	0.651334	0.419636	1	9606	7374	NULL	12	12q23-q24.1	uracil-DNA glycosylase	protein-coding	UNG	uracil-DNA glycosylase	O	uracil-DNA glycosylase 1, uracil-DNA gly	UNG	NO	#N/A
ENSG00000076321	-0.0537283	5.04849	0.13007	0.71836	1	9606	27252	NULL	1	1q25.1	kelch-like family member 20	protein-coding	KLHL20	kelch-like family member 20	O	Kelch motif containing protein|kelch-lik	KLHL20	NO	#N/A
ENSG00000076344	0.0912725	0.217967	0.10885	0.741458	1	9606	8786	AC004754.2	16	16p13.3	regulator of G-protein signaling 11	protein-coding	RGS11	regulator of G-protein signaling 11	O	regulator of G-protein signalling 11	RGS11	NO	#N/A
ENSG00000076351	0.316629	4.83174	3.29801	0.0693639	1	9606	113235	NULL	17	17q11.2	solute carrier family 46 (folate transporter), member 1	protein-coding	SLC46A1	solute carrier family 46 (folate transporter), member 1	O	G21|PCFT/HCP1|heme carrier protein 1|pro	SLC46A1	NO	#N/A
ENSG00000076356	0.0439238	6.85879	0.0521509	0.819362	1	9606	5362	RP11-328D5.3	1	1q32.2	plexin A2	protein-coding	PLXNA2	plexin A2	O	plexin 2|plexin-A2|semaphorin receptor O	PLXNA2	NO	#N/A
ENSG00000076382	-0.293794	6.85857	4.72428	0.0297397	1	9606	10615	NULL	17	17q11.2	sperm associated antigen 5	protein-coding	SPAG5	sperm associated antigen 5	O	astrin|mitotic spindle associated protei	SPAG5	NO	#N/A
ENSG00000076513	0.473707	5.16212	9.65979	0.00188345	1	9606	88455	NULL	12	12q24.11	ankyrin repeat domain 13A	protein-coding	ANKRD13A	ankyrin repeat domain 13A	O	NY-REN-25 antigen|ankyrin repeat domain-	ANKRD13A	NO	#N/A
ENSG00000076554	0.391107	5.41115	8.09048	0.00444985	1	9606	7163	NULL	8	8q21	tumor protein D52	protein-coding	TPD52	tumor protein D52	O	prostate and colon associated protein|pr	TPD52	NO	#N/A
ENSG00000076555	0.473029	3.49847	8.05101	0.00454784	1	9606	32	NULL	12	12q24.11	acetyl-CoA carboxylase beta	protein-coding	ACACB	acetyl-CoA carboxylase beta	O	ACC-beta|acetyl-CoA carboxylase 2|acetyl	ACACB	NO	#N/A
ENSG00000076604	-0.132033	6.09472	0.819929	0.365201	1	9606	9618	NULL	17	17q11-q12	TNF receptor-associated factor 4	protein-coding	TRAF4	TNF receptor-associated factor 4	O	MLN 62|RING finger protein 83|cysteine-r	TRAF4	NO	#N/A
ENSG00000076641	0.281302	7.02818	2.79437	0.094596	1	9606	55824	NULL	8	8q21.13	phosphoprotein associated with glycosphingolipid microdomains 1	protein-coding	PAG1	phosphoprotein associated with glycosphingolipid microdomains 1	O	Csk-binding protein|phosphoprotein assoc	PAG1	NO	#N/A
ENSG00000076650	-0.00971252	3.17284	0.00373308	0.95128	1	9606	55094	NULL	19	19q13.11	G patch domain containing 1	protein-coding	GPATCH1	G patch domain containing 1	O	G patch domain-containing protein 1|evol	GPATCH1	NO	#N/A
ENSG00000076662	0.271239	3.35472	2.40071	0.12128	1	9606	3385	NULL	19	19p13.3-p13.2	intercellular adhesion molecule 3	protein-coding	ICAM3	intercellular adhesion molecule 3	O	ICAM-3|intercellular adhesion molecule-3	ICAM3	NO	#N/A
ENSG00000076685	-0.0576263	5.62189	0.140717	0.707569	1	9606	22978	RP11-30H12.3	10	10q24.32	5'-nucleotidase, cytosolic II	protein-coding	NT5C2	5'-nucleotidase, cytosolic II	O	5'-nucleotidase (purine), cytosolic type	NT5C2	NO	#N/A
ENSG00000076706	-0.153649	7.55361	1.28532	0.256912	1	9606	4162	NULL	11	11q23.3	melanoma cell adhesion molecule	protein-coding	MCAM	melanoma cell adhesion molecule	O	Gicerin|S-endo 1 endothelial-associated	MCAM	NO	#N/A
ENSG00000076716	-0.00232426	8.14876	0.000301711	0.986142	1	9606	2239	RP6-198C21.1	X	Xq26.1	glypican 4	protein-coding	GPC4	glypican 4	O	dJ900E8.1 (glypican 4)|glypican proteogl	GPC4	NO	#N/A
ENSG00000076770	0.140789	3.85205	0.677523	0.410441	1	9606	55796	RP5-842K24.3	X	Xq26.2	muscleblind-like splicing regulator 3	protein-coding	MBNL3	muscleblind-like splicing regulator 3	O	Cys3His CCG1-required protein|muscleblin	MBNL3	NO	#N/A
ENSG00000076864	0.541997	2.02509	8.55341	0.00344876	1	9606	5909	RP11-63N8.1	1	1p36.1-p35	RAP1 GTPase activating protein	protein-coding	RAP1GAP	RAP1 GTPase activating protein	O	rap1 GTPase-activating protein 1	RAP1GAP	NO	#N/A
ENSG00000076924	-0.389478	6.42661	7.45492	0.00632633	1	9606	56949	PP3898	19	19p13.2	XPA binding protein 2	protein-coding	XAB2	XPA binding protein 2	O	SYF1 homolog, RNA splicing factor|XPA-bi	XAB2	NO	#N/A
ENSG00000076928	-0.0192635	7.04179	0.0205507	0.88601	1	9606	9138	NULL	19	19q13.13	Rho guanine nucleotide exchange factor (GEF) 1	protein-coding	ARHGEF1	Rho guanine nucleotide exchange factor (GEF) 1	O	115 kDa guanine nucleotide exchange fact	ARHGEF1	NO	#N/A
ENSG00000076944	0.290246	2.3387	2.35294	0.125047	1	9606	6813	NULL	19	19p13.3-p13.2	syntaxin binding protein 2	protein-coding	STXBP2	syntaxin binding protein 2	O	protein unc-18 homolog B|syntaxin-bindin	STXBP2	NO	#N/A
ENSG00000076984	0.0437489	5.75741	0.0917015	0.762025	1	9606	5609	NULL	19	19p13.3-p13.2	mitogen-activated protein kinase kinase 7	protein-coding	MAP2K7	mitogen-activated protein kinase kinase 7	O	JNK-activating kinase 2|JNKK 2|MAP kinas	MAP2K7	NO	#N/A
ENSG00000077044	0.206659	6.49126	1.48064	0.223675	1	9606	8527	NULL	2	2q37.1	diacylglycerol kinase, delta 130kDa	protein-coding	DGKD	diacylglycerol kinase, delta 130kDa	O	DAG kinase delta|DGK-delta|diacylglycero	DGKD	NO	#N/A
ENSG00000077063	-0.53088	2.13949	8.08333	0.00446742	1	9606	83992	NULL	7	7q31	cortactin binding protein 2	protein-coding	CTTNBP2	cortactin binding protein 2	O	cortactin-binding protein 2	CTTNBP2	NO	#N/A
ENSG00000077092	0.0833944	2.52257	0.236489	0.626754	1	9606	5915	NULL	3	3p24.2	retinoic acid receptor, beta	protein-coding	RARB	retinoic acid receptor, beta	O	HBV-activated protein|RAR-beta|RAR-epsil	RARB	NO	#N/A
ENSG00000077097	-0.186348	7.27653	1.26083	0.261494	1	9606	7155	NULL	3	3p24	topoisomerase (DNA) II beta 180kDa	protein-coding	TOP2B	topoisomerase (DNA) II beta 180kDa	O	DNA topoisomerase 2-beta|DNA topoisomera	TOP2B	NO	#N/A
ENSG00000077147	-0.104162	8.13904	0.59181	0.44172	1	9606	56889	RP11-34E5.1	10	10q24.1	transmembrane 9 superfamily member 3	protein-coding	TM9SF3	transmembrane 9 superfamily member 3	O	SM-11044 binding protein|SM-11044-bindin	TM9SF3	NO	#N/A
ENSG00000077150	0.167252	6.02334	1.48136	0.223562	1	9606	4791	NULL	10	10q24	nuclear factor of kappa light polypeptide gene enhancer in B-cells 2 (p49/p100)	protein-coding	NFKB2	nuclear factor of kappa light polypeptide gene enhancer in B-cells 2 (p49/p100)	O	DNA-binding factor KBF2|lymphocyte trans	NFKB2	NO	#N/A
ENSG00000077152	-0.180397	5.5806	0.866861	0.351826	1	9606	29089	HSPC150	1	1q32.1	ubiquitin-conjugating enzyme E2T (putative)	protein-coding	UBE2T	ubiquitin-conjugating enzyme E2T (putative)	O	HSPC150 protein similar to ubiquitin-con	UBE2T	NO	#N/A
ENSG00000077157	0.624678	3.848	15.3183	9.08334e-05	1	9606	4660	NULL	1	1q32.1	protein phosphatase 1, regulatory subunit 12B	protein-coding	PPP1R12B	protein phosphatase 1, regulatory subunit 12B	O	myosin phosphatase target subunit 2|myos	PPP1R12B	NO	#N/A
ENSG00000077232	0.29306	8.23831	4.62352	0.0315364	1	9606	54431	UNQ495/PRO1012	2	2q32.1	DnaJ (Hsp40) homolog, subfamily C, member 10	protein-coding	DNAJC10	DnaJ (Hsp40) homolog, subfamily C, member 10	O	ER-resident protein ERdj5|J-domain-conta	DNAJC10	NO	#N/A
ENSG00000077235	-0.0377731	7.3031	0.0387114	0.844021	1	9606	2975	NULL	16	16p12	general transcription factor IIIC, polypeptide 1, alpha 220kDa	protein-coding	GTF3C1	general transcription factor IIIC, polypeptide 1, alpha 220kDa	O	TF3C-alpha|TFIIIC 220 kDa subunit|TFIIIC	GTF3C1	NO	#N/A
ENSG00000077238	0.188701	5.22112	1.80229	0.179436	1	9606	3566	582J2.1	16	16p12.1-p11.2	interleukin 4 receptor	protein-coding	IL4R	interleukin 4 receptor	O	IL-4 receptor subunit alpha|IL4R nirs va	IL4R	NO	#N/A
ENSG00000077254	0.152508	6.11954	1.06744	0.301525	1	9606	23032	NULL	1	1p31.1	ubiquitin specific peptidase 33	protein-coding	USP33	ubiquitin specific peptidase 33	O	VHL-interacting deubiquitinating enzyme	USP33	NO	#N/A
ENSG00000077264	-0.235889	2.48532	1.36371	0.242895	1	9606	5063	RP5-914P14.3	X	Xq23	p21 protein (Cdc42/Rac)-activated kinase 3	protein-coding	PAK3	p21 protein (Cdc42/Rac)-activated kinase 3	O	PAK-3|beta-PAK|oligophrenin-3|p21 (CDKN1	PAK3	NO	#N/A
ENSG00000077274	0.245166	1.84995	1.62303	0.20267	1	9606	827	NULL	X	Xq23	calpain 6	protein-coding	CAPN6	calpain 6	O	calpain-6|calpain-like protease X-linked	CAPN6	NO	#N/A
ENSG00000077312	-0.297759	6.04252	3.78774	0.0516292	1	9606	6626	NULL	19	19q13.1	small nuclear ribonucleoprotein polypeptide A	protein-coding	SNRPA	small nuclear ribonucleoprotein polypeptide A	O	U1 small nuclear RNP-specific A|U1 small	SNRPA	NO	#N/A
ENSG00000077348	0.103215	5.52425	0.237197	0.626238	1	9606	56915	NULL	19	19q13.1	exosome component 5	protein-coding	EXOSC5	exosome component 5	O	chronic myelogenous leukemia tumor antig	EXOSC5	NO	#N/A
ENSG00000077380	-0.37095	7.36762	7.17736	0.00738293	1	9606	1781	NULL	2	2q31.1	dynein, cytoplasmic 1, intermediate chain 2	protein-coding	DYNC1I2	dynein, cytoplasmic 1, intermediate chain 2	O	DH IC-2|cytoplasmic dynein 1 intermediat	DYNC1I2	NO	#N/A
ENSG00000077454	-0.304317	4.82039	4.33352	0.0373688	1	9606	4034	NULL	7	7q22	leucine-rich repeats and calponin homology (CH) domain containing 4	protein-coding	LRCH4	leucine-rich repeats and calponin homology (CH) domain containing 4	O	leucine rich repeat neuronal 4|leucine-r	LRCH4	NO	#N/A
ENSG00000077458	-0.179529	3.92098	1.09245	0.295928	1	9606	143684	NULL	11	11q21	family with sequence similarity 76, member B	protein-coding	FAM76B	family with sequence similarity 76, member B	O	protein FAM76B	FAM76B	NO	#N/A
ENSG00000077463	-0.0804389	4.55261	0.282458	0.595095	1	9606	51548	NULL	19	19p13.3	sirtuin 6	protein-coding	SIRT6	sirtuin 6	O	NAD-dependent deacetylase sirtuin-6|NAD-	SIRT6	NO	#N/A
ENSG00000077514	0.0629282	5.19139	0.198338	0.656065	1	9606	10714	NULL	11	11q14	polymerase (DNA-directed), delta 3, accessory subunit	protein-coding	POLD3	polymerase (DNA-directed), delta 3, accessory subunit	O	DNA polymerase delta subunit 3|DNA polym	POLD3	NO	#N/A
ENSG00000077549	-0.0987083	7.58897	0.545458	0.46018	1	9606	832	RP4-657E11.7	1	1p36.1	capping protein (actin filament) muscle Z-line, beta	protein-coding	CAPZB	capping protein (actin filament) muscle Z-line, beta	O	F-actin-capping protein subunit beta|cap	CAPZB	NO	#N/A
ENSG00000077585	0.219817	2.32872	1.49401	0.221595	1	9606	7107	RP5-985L19.1	1	1q42-q43	G protein-coupled receptor 137B	protein-coding	GPR137B	G protein-coupled receptor 137B	O	integral membrane protein GPR137B|transm	GPR137B	NO	#N/A
ENSG00000077616	-0.029636	1.8206	0.0180674	0.893074	1	9606	10003	NULL	11	11q14.3-q21	N-acetylated alpha-linked acidic dipeptidase 2	protein-coding	NAALAD2	N-acetylated alpha-linked acidic dipeptidase 2	O	N-acetylated alpha-linked acidic dipepti	NAALAD2	NO	#N/A
ENSG00000077684	0.24621	6.10265	1.6884	0.193812	1	#N/A	#N/A	#N/A	#N/A	#N/A	#N/A	#N/A	#N/A	#N/A	#N/A	#N/A	JADE1	NO	#N/A
ENSG00000077713	0.130621	4.89738	0.870758	0.350746	1	9606	203427	NULL	X	Xq24	solute carrier family 25, member 43	protein-coding	SLC25A43	solute carrier family 25, member 43	O	solute carrier family 25 member 43	SLC25A43	NO	#N/A
ENSG00000077721	0.0416734	6.35036	0.0576831	0.810196	1	9606	7319	NULL	X	Xq24	ubiquitin-conjugating enzyme E2A	protein-coding	UBE2A	ubiquitin-conjugating enzyme E2A	O	HR6A|RAD6 homolog A|ubiquitin carrier pr	UBE2A	NO	#N/A
ENSG00000077782	-0.0856725	8.68846	0.40564	0.524191	1	9606	2260	NULL	8	8p12	fibroblast growth factor receptor 1	protein-coding	FGFR1	fibroblast growth factor receptor 1	O	FGFR1/PLAG1 fusion|FMS-like tyrosine kin	FGFR1	NO	#N/A
ENSG00000077942	-0.0385389	7.48411	0.0395039	0.842454	1	9606	2192	CTA-941F9.7	22	22q13.31	fibulin 1	protein-coding	FBLN1	fibulin 1	O	fibulin-1	FBLN1	NO	#N/A
ENSG00000078018	-0.380428	5.26287	5.05083	0.0246142	1	9606	4133	NULL	2	2q34-q35	microtubule-associated protein 2	protein-coding	MAP2	microtubule-associated protein 2	O	MAP-2	MAP2	NO	#N/A
ENSG00000078043	0.295704	3.97867	4.03241	0.0446342	1	9606	9063	NULL	18	18q21.1	protein inhibitor of activated STAT, 2	protein-coding	PIAS2	protein inhibitor of activated STAT, 2	O	DAB2-interacting protein|E3 SUMO-protein	PIAS2	NO	#N/A
ENSG00000078053	-0.200853	3.84381	1.77977	0.182177	1	9606	273	NULL	7	7p14-p13	amphiphysin	protein-coding	AMPH	amphiphysin	O	amphiphysin (Stiff-Mann syndrome with br	AMPH	NO	#N/A
ENSG00000078061	0.15219	6.16202	0.93585	0.333347	1	9606	369	RP1-230G1.1	X	Xp11.4-p11.2	v-raf murine sarcoma 3611 viral oncogene homolog	protein-coding	ARAF	v-raf murine sarcoma 3611 viral oncogene homolog	O	A-Raf proto-oncogene serine/threonine-pr	ARAF	NO	#N/A
ENSG00000078070	0.437837	4.58021	9.13176	0.0025121	1	9606	56922	NULL	3	3q27	methylcrotonoyl-CoA carboxylase 1 (alpha)	protein-coding	MCCC1	methylcrotonoyl-CoA carboxylase 1 (alpha)	O	3-methylcrotonyl-CoA carboxylase 1|3-met	MCCC1	NO	#N/A
ENSG00000078081	0.397402	1.28933	2.89408	0.0889058	1	9606	27074	NULL	3	3q26.3-q27	lysosomal-associated membrane protein 3	protein-coding	LAMP3	lysosomal-associated membrane protein 3	O	DC-lysosome-associated membrane glycopro	LAMP3	NO	#N/A
ENSG00000078098	0.0521305	3.77648	0.0861098	0.769182	1	9606	2191	NULL	2	2q23	fibroblast activation protein, alpha	protein-coding	FAP	fibroblast activation protein, alpha	O	170 kDa melanoma membrane-bound gelatina	FAP	NO	#N/A
ENSG00000078114	0.358694	1.35692	2.91754	0.0876211	1	9606	10529	RP11-56H7.1	10	10p12	nebulette	protein-coding	NEBL	nebulette	O	LIM-nebulette|actin-binding Z-disk prote	NEBL	NO	#N/A
ENSG00000078124	0.133913	4.85343	0.665885	0.41449	1	9606	55331	NULL	11	11q13.5	alkaline ceramidase 3	protein-coding	ACER3	alkaline ceramidase 3	O	alkCDase 3|alkaline CDase 3|alkaline dih	ACER3	NO	#N/A
ENSG00000078140	-0.0463467	6.39029	0.112928	0.736835	1	9606	3093	NULL	4	4p14	ubiquitin-conjugating enzyme E2K	protein-coding	UBE2K	ubiquitin-conjugating enzyme E2K	O	E2(25K)|HIP-2|huntingtin interacting pro	UBE2K	NO	#N/A
ENSG00000078142	0.032814	4.48366	0.0489857	0.824838	1	9606	5289	NULL	18	18q12.3	phosphatidylinositol 3-kinase, catalytic subunit type 3	protein-coding	PIK3C3	phosphatidylinositol 3-kinase, catalytic subunit type 3	O	PI3-kinase type 3|PI3K type 3|PtdIns-3-k	PIK3C3	NO	#N/A
ENSG00000078177	-0.0282896	3.9215	0.0269297	0.86965	1	9606	55728	NULL	4	4p14	NEDD4 binding protein 2	protein-coding	N4BP2	NEDD4 binding protein 2	O	BCL-3-binding protein|NEDD4-binding prot	N4BP2	NO	#N/A
ENSG00000078237	0.0113584	4.10253	0.00330037	0.954188	1	#N/A	#N/A	#N/A	#N/A	#N/A	#N/A	#N/A	#N/A	#N/A	#N/A	#N/A	TIGAR	NO	#N/A
ENSG00000078246	-0.284276	5.59062	3.77105	0.0521468	1	9606	7289	NULL	12	12p13.3	tubby like protein 3	protein-coding	TULP3	tubby like protein 3	O	tubby-like protein 3|tubby-related prote	TULP3	NO	#N/A
ENSG00000078269	0.182343	6.39858	1.82373	0.17687	1	9606	8871	RP11-266C7.2	6	6q25.3	synaptojanin 2	protein-coding	SYNJ2	synaptojanin 2	O	inositol phosphate 5'-phosphatase 2|syna	SYNJ2	NO	#N/A
ENSG00000078295	-0.0629667	0.820499	0.0543191	0.815711	1	9606	108	NULL	5	5p15.3	adenylate cyclase 2 (brain)	protein-coding	ADCY2	adenylate cyclase 2 (brain)	O	3',5'-cyclic AMP synthetase|ATP pyrophos	ADCY2	NO	#N/A
ENSG00000078304	0.045182	7.01973	0.112873	0.736897	1	9606	5527	NULL	14	14q32.31	protein phosphatase 2, regulatory subunit B', gamma	protein-coding	PPP2R5C	protein phosphatase 2, regulatory subunit B', gamma	O	B' alpha regulatory subunit|PP2A B subun	PPP2R5C	NO	#N/A
ENSG00000078319	0.146592	1.72275	0.217833	0.640696	1	9606	5379	tcag7.1111	7	7q22.1	postmeiotic segregation increased 2 pseudogene 1	pseudo	PMS2P1	postmeiotic segregation increased 2 pseudogene 1	O	NULL	PMS2P1	NO	#N/A
ENSG00000078369	-0.263025	8.93957	3.9518	0.0468213	1	9606	2782	RP1-283E3.7	1	1p36.33	guanine nucleotide binding protein (G protein), beta polypeptide 1	protein-coding	GNB1	guanine nucleotide binding protein (G protein), beta polypeptide 1	O	G protein, beta-1 subunit|beta subunit,	GNB1	NO	#N/A
ENSG00000078403	-0.474769	4.60922	10.5001	0.00119371	1	9606	8028	RP11-399C16.2	10	10p12	myeloid/lymphoid or mixed-lineage leukemia (trithorax homolog, Drosophila); translocated to, 10	protein-coding	MLLT10	myeloid/lymphoid or mixed-lineage leukemia (trithorax homolog, Drosophila); translocated to, 10	O	ALL1-fused gene from chromosome 10 prote	MLLT10	NO	#N/A
ENSG00000078549	-0.456685	6.09737	5.08148	0.0241828	1	9606	117	NULL	7	7p14	adenylate cyclase activating polypeptide 1 (pituitary) receptor type I	protein-coding	ADCYAP1R1	adenylate cyclase activating polypeptide 1 (pituitary) receptor type I	O	PACAP receptor 1|PACAP type I receptor|P	ADCYAP1R1	NO	#N/A
ENSG00000078596	0.279523	1.15604	1.23858	0.265745	1	9606	9452	RP4-696H22.1	X	Xq13.3-Xq21.2	integral membrane protein 2A	protein-coding	ITM2A	integral membrane protein 2A	O	BRICHOS domain containing 2A	ITM2A	NO	#N/A
ENSG00000078618	-0.0809082	7.67305	0.270387	0.603072	1	9606	4898	RP4-657D16.2	1	1p32.2-p32.1	nardilysin (N-arginine dibasic convertase)	protein-coding	NRD1	nardilysin (N-arginine dibasic convertase)	O	NRD convertase|NRD-C|nardilysin	NRD1	NO	#N/A
ENSG00000078668	0.209499	6.75414	1.9386	0.163821	1	9606	7419	NULL	8	8p11.2	voltage-dependent anion channel 3	protein-coding	VDAC3	voltage-dependent anion channel 3	O	outer mitochondrial membrane protein por	VDAC3	NO	#N/A
ENSG00000078674	-0.0233359	7.25253	0.0219536	0.882211	1	9606	5108	NULL	8	8p22-p21.3	pericentriolar material 1	protein-coding	PCM1	pericentriolar material 1	O	PCM-1|hPCM-1|pericentriolar material 1 p	PCM1	NO	#N/A
ENSG00000078687	0.171472	4.99022	1.27577	0.258686	1	9606	57690	NULL	17	17q25.3	trinucleotide repeat containing 6C	protein-coding	TNRC6C	trinucleotide repeat containing 6C	O	trinucleotide repeat-containing gene 6C	TNRC6C	NO	#N/A
ENSG00000078699	-0.193564	4.56252	1.51816	0.217898	1	9606	9139	RP5-1137F22.1	20	20q11	core-binding factor, runt domain, alpha subunit 2; translocated to, 2	protein-coding	CBFA2T2	core-binding factor, runt domain, alpha subunit 2; translocated to, 2	O	ETO homolog on chromosome 20|ETO homolog	CBFA2T2	NO	#N/A
ENSG00000078747	0.0274408	6.18091	0.03388	0.853962	1	9606	83737	NULL	20	20q11.22	itchy E3 ubiquitin protein ligase	protein-coding	ITCH	itchy E3 ubiquitin protein ligase	O	E3 ubiquitin-protein ligase Itchy homolo	ITCH	NO	#N/A
ENSG00000078804	-0.225959	1.67394	1.24386	0.264727	1	9606	58476	RP5-1181N3.1	20	20q11.22	tumor protein p53 inducible nuclear protein 2	protein-coding	TP53INP2	tumor protein p53 inducible nuclear protein 2	O	PIG-U|diabetes and obesity regulated|dia	TP53INP2	NO	#N/A
ENSG00000078808	-0.105573	7.3847	0.516498	0.472339	1	9606	51150	RP5-902P8.6	1	1p36.33	stromal cell derived factor 4	protein-coding	SDF4	stromal cell derived factor 4	O	45 kDa calcium-binding protein	SDF4	NO	#N/A
ENSG00000078900	-0.355919	4.33318	5.89409	0.0151918	1	9606	7161	NULL	1	1p36.3	tumor protein p73	protein-coding	TP73	tumor protein p73	O	p53-like transcription factor|p53-relate	TP73	NO	#N/A
ENSG00000078902	-0.359916	4.8647	5.96727	0.0145738	1	9606	54472	NULL	11	11p15.5	toll interacting protein	protein-coding	TOLLIP	toll interacting protein	O	adapter protein|toll-interacting protein	TOLLIP	NO	#N/A
ENSG00000078967	0.599682	4.13615	12.3291	0.000445961	1	9606	51619	NULL	7	7p13	ubiquitin-conjugating enzyme E2D 4 (putative)	protein-coding	UBE2D4	ubiquitin-conjugating enzyme E2D 4 (putative)	O	ubiquitin carrier protein D4|ubiquitin-c	UBE2D4	NO	#N/A
ENSG00000079102	-0.286242	3.33165	2.693	0.10079	1	9606	862	NULL	8	8q22	runt-related transcription factor 1; translocated to, 1 (cyclin D-related)	protein-coding	RUNX1T1	runt-related transcription factor 1; translocated to, 1 (cyclin D-related)	O	acute myelogenous leukemia 1 translocati	RUNX1T1	NO	#N/A
ENSG00000079134	0.107318	3.81684	0.394605	0.529888	1	9606	9984	NULL	18	18p11.32	THO complex 1	protein-coding	THOC1	THO complex 1	O	THO complex subunit 1|hTREX84|nuclear ma	THOC1	NO	#N/A
ENSG00000079150	-0.161227	4.45099	0.933532	0.333947	1	9606	51661	UNQ670/PRO1304	2	2q31.2	FK506 binding protein 7	protein-coding	FKBP7	FK506 binding protein 7	O	23 kDa FK506-binding protein|23 kDa FKBP	FKBP7	NO	#N/A
ENSG00000079156	0.114983	5.46922	0.440504	0.506879	1	9606	114880	NULL	2	2q32.1	oxysterol binding protein-like 6	protein-coding	OSBPL6	oxysterol binding protein-like 6	O	ORP-6|OSBP-related protein 6|oxysterol-b	OSBPL6	NO	#N/A
ENSG00000079215	-0.257889	5.68555	3.55105	0.0595077	1	9606	6507	NULL	5	5p13	solute carrier family 1 (glial high affinity glutamate transporter), member 3	protein-coding	SLC1A3	solute carrier family 1 (glial high affinity glutamate transporter), member 3	O	GLAST-1|excitatory amino acid transporte	SLC1A3	NO	#N/A
ENSG00000079246	-0.0543713	9.45049	0.145291	0.703076	1	9606	7520	NULL	2	2q35	X-ray repair complementing defective repair in Chinese hamster cells 5 (double-strand-break rejoining)	protein-coding	XRCC5	X-ray repair complementing defective repair in Chinese hamster cells 5 (double-strand-break rejoining)	O	86 kDa subunit of Ku antigen|ATP-depende	XRCC5	NO	#N/A
ENSG00000079277	0.407453	4.04714	6.63192	0.0100167	1	9606	8569	RP11-49P4.3	1	1p33	MAP kinase interacting serine/threonine kinase 1	protein-coding	MKNK1	MAP kinase interacting serine/threonine kinase 1	O	MAP kinase signal-integrating kinase 1|M	MKNK1	NO	#N/A
ENSG00000079308	-0.0872094	7.11179	0.273062	0.601285	1	9606	7145	MSTP091	2	2q35-q36	tensin 1	protein-coding	TNS1	tensin 1	O	Matrix-remodelling-associated protein 6|	TNS1	NO	#N/A
ENSG00000079313	-0.400872	5.96526	7.0062	0.00812278	1	9606	57455	NULL	19	19p13.3	REX1, RNA exonuclease 1 homolog (S. cerevisiae)	protein-coding	REXO1	REX1, RNA exonuclease 1 homolog (S. cerevisiae)	O	RNA exonuclease 1 homolog|elongin A bind	REXO1	NO	#N/A
ENSG00000079332	-0.216073	7.34288	1.50636	0.219695	1	9606	56681	RP11-367H5.4	10	10q22.1	SAR1 homolog A (S. cerevisiae)	protein-coding	SAR1A	SAR1 homolog A (S. cerevisiae)	O	COPII-associated small GTPase|GTP-bindin	SAR1A	NO	#N/A
ENSG00000079335	0.172929	1.74654	0.592279	0.441539	1	9606	8556	NULL	1	1p21	cell division cycle 14A	protein-coding	CDC14A	cell division cycle 14A	O	CDC10 (cell division cycle 10, S. cerevi	CDC14A	NO	#N/A
ENSG00000079337	-0.231574	2.97722	1.31232	0.251975	1	9606	10411	NULL	12	12q13.1	Rap guanine nucleotide exchange factor (GEF) 3	protein-coding	RAPGEF3	Rap guanine nucleotide exchange factor (GEF) 3	O	9330170P05Rik|EPAC 1|Rap1 guanine-nucleo	RAPGEF3	NO	#N/A
ENSG00000079385	0.0238507	4.14643	0.0244634	0.875712	1	9606	634	NULL	19	19q13.2	carcinoembryonic antigen-related cell adhesion molecule 1 (biliary glycoprotein)	protein-coding	CEACAM1	carcinoembryonic antigen-related cell adhesion molecule 1 (biliary glycoprotein)	O	CD66a antigen|antigen CD66|carcinoembryo	CEACAM1	NO	#N/A
ENSG00000079387	0.0811482	6.06365	0.292404	0.588684	1	9606	29843	NULL	12	12q13.1	SUMO1/sentrin specific peptidase 1	protein-coding	SENP1	SUMO1/sentrin specific peptidase 1	O	SUMO1/sentrin specific protease 1|sentri	SENP1	NO	#N/A
ENSG00000079432	-0.413059	6.8458	4.38035	0.0363555	1	9606	23152	NULL	19	19q13.2	capicua transcriptional repressor	protein-coding	CIC	capicua transcriptional repressor	O	capicua homolog|protein capicua homolog	CIC	NO	#N/A
ENSG00000079435	0.0612727	2.94347	0.140658	0.707628	1	9606	3991	NULL	19	19q13.2	lipase, hormone-sensitive	protein-coding	LIPE	lipase, hormone-sensitive	O	hormone-sensitive lipase|hormone-sensiti	LIPE	NO	#N/A
ENSG00000079459	-0.38569	8.24047	6.22807	0.0125741	1	9606	2222	NULL	8	8p23.1-p22	farnesyl-diphosphate farnesyltransferase 1	protein-coding	FDFT1	farnesyl-diphosphate farnesyltransferase 1	O	FPP:FPP farnesyltransferase|presqualene-	FDFT1	NO	#N/A
ENSG00000079462	-0.0677568	5.15494	0.17746	0.673566	1	9606	5050	NULL	19	19q13.1	platelet-activating factor acetylhydrolase 1b, catalytic subunit 3 (29kDa)	protein-coding	PAFAH1B3	platelet-activating factor acetylhydrolase 1b, catalytic subunit 3 (29kDa)	O	PAF acetylhydrolase 29 kDa subunit|PAF-A	PAFAH1B3	NO	#N/A
ENSG00000079482	0.439194	2.75262	5.86831	0.0154158	1	9606	4983	RP6-201G10.1	X	Xq12	oligophrenin 1	protein-coding	OPHN1	oligophrenin 1	O	mental retardation, X-linked 60|oligophr	OPHN1	NO	#N/A
ENSG00000079616	-0.487242	6.49756	12.3546	0.000439906	1	9606	3835	NULL	16	16p11.2	kinesin family member 22	protein-coding	KIF22	kinesin family member 22	O	kinesin-like DNA-binding protein pseudog	KIF22	NO	#N/A
ENSG00000079691	-0.37113	3.2384	2.07139	0.150085	1	9606	55604	NULL	6	6p22.2	leucine rich repeat containing 16A	protein-coding	LRRC16A	leucine rich repeat containing 16A	O	CARMIL homolog|capping protein, Arp2/3,	LRRC16A	NO	#N/A
ENSG00000079739	0.241666	5.63533	2.90077	0.0885375	1	9606	5236	NULL	1	1p31	phosphoglucomutase 1	protein-coding	PGM1	phosphoglucomutase 1	O	PGM 1|glucose phosphomutase 1|phosphoglu	PGM1	NO	#N/A
ENSG00000079785	-0.0169435	7.86794	0.0163588	0.898227	1	9606	1653	NULL	2	2p24	DEAD (Asp-Glu-Ala-Asp) box helicase 1	protein-coding	DDX1	DEAD (Asp-Glu-Ala-Asp) box helicase 1	O	ATP-dependent RNA helicase DDX1|DEAD (As	DDX1	NO	#N/A
ENSG00000079805	-0.330663	7.34277	5.0151	0.0251272	1	9606	1785	NULL	19	19p13.2	dynamin 2	protein-coding	DNM2	dynamin 2	O	dynamin II|dynamin-2	DNM2	NO	#N/A
ENSG00000079819	-0.110597	7.33778	0.602577	0.437597	1	9606	2037	RP3-324N14.1	6	6q23	erythrocyte membrane protein band 4.1-like 2	protein-coding	EPB41L2	erythrocyte membrane protein band 4.1-like 2	O	band 4.1-like protein 2|erythrocyte memb	EPB41L2	NO	#N/A
ENSG00000079931	0.12265	3.14475	0.437544	0.50831	1	9606	26002	UNQ2493/PRO5780	6	6q23.2	monooxygenase, DBH-like 1	protein-coding	MOXD1	monooxygenase, DBH-like 1	O	DBH-like monooxygenase protein 1|dopamin	MOXD1	NO	#N/A
ENSG00000079950	0.243632	4.95917	2.94327	0.0862361	1	9606	8417	RP11-560I21.1	6	6q23.1	syntaxin 7	protein-coding	STX7	syntaxin 7	O	syntaxin-7	STX7	NO	#N/A
ENSG00000079974	-0.300114	3.89532	3.87205	0.0490964	1	9606	11158	NULL	22	22q13.33	RAB, member of RAS oncogene family-like 2B	protein-coding	RABL2B	RAB, member of RAS oncogene family-like 2B	O	rab-like protein 2B	RABL2B	NO	#N/A
ENSG00000079999	-0.227439	6.93392	2.68759	0.101133	1	9606	9817	NULL	19	19p13.2	kelch-like ECH-associated protein 1	protein-coding	KEAP1	kelch-like ECH-associated protein 1	O	cytosolic inhibitor of Nrf2|kelch-like f	KEAP1	NO	#N/A
ENSG00000080031	0.550917	1.47729	7.16372	0.00743929	1	9606	5794	NULL	19	19q13.4	protein tyrosine phosphatase, receptor type, H	protein-coding	PTPRH	protein tyrosine phosphatase, receptor type, H	O	R-PTP-H|receptor-type tyrosine-protein p	PTPRH	NO	#N/A
ENSG00000080189	0.329438	5.80285	5.5456	0.0185272	1	9606	51006	RP11-394O2.1	20	20q13.12	solute carrier family 35, member C2	protein-coding	SLC35C2	solute carrier family 35, member C2	O	ovarian cancer overexpressed 1|ovarian c	SLC35C2	NO	#N/A
ENSG00000080200	0.000591355	4.63272	8.74324e-06	0.997641	1	9606	131544	NULL	3	3q11.2	beta-gamma crystallin domain containing 3	protein-coding	CRYBG3	beta-gamma crystallin domain containing 3	O	beta/gamma crystallin domain-containing	CRYBG3	NO	#N/A
ENSG00000080298	-0.447107	2.69936	7.04424	0.00795207	1	9606	5991	RP11-32F11.1	9	9p24.2	regulatory factor X, 3 (influences HLA class II expression)	protein-coding	RFX3	regulatory factor X, 3 (influences HLA class II expression)	O	DNA binding protein RFX3|regulatory fact	RFX3	NO	#N/A
ENSG00000080345	0.107557	7.36207	0.377257	0.539075	1	9606	55183	NULL	2	2q23.3	RAP1 interacting factor homolog (yeast)	protein-coding	RIF1	RAP1 interacting factor homolog (yeast)	O	rap1-interacting factor 1 homolog|telome	RIF1	NO	#N/A
ENSG00000080371	0.00223272	5.6733	0.000260718	0.987117	1	9606	23011	NULL	12	12q21.1	RAB21, member RAS oncogene family	protein-coding	RAB21	RAB21, member RAS oncogene family	O	ras-related protein Rab-21	RAB21	NO	#N/A
ENSG00000080493	-0.0245063	1.4098	0.0142445	0.904998	1	9606	8671	NULL	4	4q21	solute carrier family 4, sodium bicarbonate cotransporter, member 4	protein-coding	SLC4A4	solute carrier family 4, sodium bicarbonate cotransporter, member 4	O	Na(+)/HCO3(-) cotransporter|electrogenic	SLC4A4	NO	#N/A
ENSG00000080503	0.265471	4.7569	3.01763	0.0823639	1	9606	6595	NULL	9	9p22.3	SWI/SNF related, matrix associated, actin dependent regulator of chromatin, subfamily a, member 2	protein-coding	SMARCA2	SWI/SNF related, matrix associated, actin dependent regulator of chromatin, subfamily a, member 2	O	ATP-dependent helicase SMARCA2|BAF190B|B	SMARCA2	NO	#N/A
ENSG00000080546	-0.36204	3.57022	5.41628	0.0199499	1	9606	27244	RP11-787I22.2	6	6q21	sestrin 1	protein-coding	SESN1	sestrin 1	O	p53 activated gene 26|p53 regulated PA26	SESN1	NO	#N/A
ENSG00000080561	0.0810098	2.9441	0.18099	0.670524	1	9606	11043	RP6-191P20.2	X	Xq22.3	midline 2	protein-coding	MID2	midline 2	O	RING finger protein 60|midin 2|midin-2|m	MID2	NO	#N/A
ENSG00000080573	-0.138854	5.6503	1.00106	0.317053	1	9606	50509	NULL	19	19p13.2	collagen, type V, alpha 3	protein-coding	COL5A3	collagen, type V, alpha 3	O	collagen alpha-3(V) chain|pro-(alpha)3(V	COL5A3	NO	#N/A
ENSG00000080603	-0.0656894	7.36825	0.116098	0.733306	1	9606	10847	NULL	16	16p11.2	Snf2-related CREBBP activator protein	protein-coding	SRCAP	Snf2-related CREBBP activator protein	O	Snf2-related CBP activator protein|Swi2/	SRCAP	NO	#N/A
ENSG00000080608	-0.293377	6.15283	4.46755	0.0345445	1	9606	9933	RP11-526D20.2	9	9p24.2	KIAA0020	protein-coding	KIAA0020	KIAA0020	O	HBV X-transactivated gene 5 protein|HBV	KIAA0020	NO	#N/A
ENSG00000080802	-0.0576881	4.54954	0.165381	0.684249	1	9606	4850	NULL	7	7q22-qter	CCR4-NOT transcription complex, subunit 4	protein-coding	CNOT4	CCR4-NOT transcription complex, subunit 4	O	CCR4-NOT transcription complex subunit 4	CNOT4	NO	#N/A
ENSG00000080815	0.246411	6.38767	2.98165	0.0842132	1	9606	5663	NULL	14	14q24.3	presenilin 1	protein-coding	PSEN1	presenilin 1	O	presenilin-1	PSEN1	NO	#N/A
ENSG00000080819	0.0870467	5.09709	0.249376	0.617515	1	9606	1371	NULL	3	3q12	coproporphyrinogen oxidase	protein-coding	CPOX	coproporphyrinogen oxidase	O	COX|coprogen oxidase|coproporphyrinogen-	CPOX	NO	#N/A
ENSG00000080822	0.0745718	6.26438	0.187099	0.665342	1	9606	56650	HSPC174	3	3q12.1	claudin domain containing 1	protein-coding	CLDND1	claudin domain containing 1	O	claudin domain containing 1 protein|clau	CLDND1	NO	#N/A
ENSG00000080823	0.445023	2.36144	5.54582	0.0185249	1	9606	5891	NULL	14	14q32	MOK protein kinase	protein-coding	MOK	MOK protein kinase	O	MAPK/MAK/MRK overlapping kinase|renal ce	MOK	NO	#N/A
ENSG00000080824	-0.207571	11.2956	1.35131	0.245049	1	9606	3320	NULL	14	14q32.33	heat shock protein 90kDa alpha (cytosolic), class A member 1	protein-coding	HSP90AA1	heat shock protein 90kDa alpha (cytosolic), class A member 1	O	HSP 86|epididymis luminal secretory prot	HSP90AA1	NO	#N/A
ENSG00000080839	0.496066	5.52284	11.1983	0.000818701	1	9606	5933	RP11-382A12.1	20	20q11.2	retinoblastoma-like 1 (p107)	protein-coding	RBL1	retinoblastoma-like 1 (p107)	O	107 kDa retinoblastoma-associated protei	RBL1	NO	#N/A
ENSG00000080845	-0.0497313	6.50323	0.0808723	0.776119	1	9606	22839	NULL	20	20q11.23	discs, large (Drosophila) homolog-associated protein 4	protein-coding	DLGAP4	discs, large (Drosophila) homolog-associated protein 4	O	DAP-4|PSD-95/SAP90-binding protein 4|SAP	DLGAP4	NO	#N/A
ENSG00000080854	0.173533	1.91719	0.740917	0.389367	1	9606	22997	UNQ1946	11	11q25	immunoglobulin superfamily, member 9B	protein-coding	IGSF9B	immunoglobulin superfamily, member 9B	O	immunoglobulin superfamily member 9B|pro	IGSF9B	NO	#N/A
ENSG00000080986	-0.313074	4.61725	3.75167	0.0527549	1	9606	10403	NULL	18	18p11.32	NDC80 kinetochore complex component	protein-coding	NDC80	NDC80 kinetochore complex component	O	NDC80 homolog, kinetochore complex compo	NDC80	NO	#N/A
ENSG00000081014	0.218378	5.25618	2.25253	0.133396	1	9606	23431	NULL	15	15q21.2	adaptor-related protein complex 4, epsilon 1 subunit	protein-coding	AP4E1	adaptor-related protein complex 4, epsilon 1 subunit	O	AP-4 complex subunit epsilon-1|adaptor-r	AP4E1	NO	#N/A
ENSG00000081019	-0.223642	4.03885	1.88438	0.169837	1	9606	54665	NULL	1	1p13.2	round spermatid basic protein 1	protein-coding	RSBN1	round spermatid basic protein 1	O	NULL	RSBN1	NO	#N/A
ENSG00000081026	-0.322168	4.17801	2.24091	0.134401	1	9606	260425	NULL	1	1p12-p11.2	membrane associated guanylate kinase, WW and PDZ domain containing 3	protein-coding	MAGI3	membrane associated guanylate kinase, WW and PDZ domain containing 3	O	membrane-associated guanylate kinase inv	MAGI3	NO	#N/A
ENSG00000081041	-0.17499	0.769393	0.106353	0.744336	1	9606	2920	NULL	4	4q21	chemokine (C-X-C motif) ligand 2	protein-coding	CXCL2	chemokine (C-X-C motif) ligand 2	O	C-X-C motif chemokine 2|GRO2 oncogene|MG	CXCL2	NO	#N/A
ENSG00000081059	0.0229232	5.25968	0.0247758	0.874927	1	9606	6932	NULL	5	5q31.1	transcription factor 7 (T-cell specific, HMG-box)	protein-coding	TCF7	transcription factor 7 (T-cell specific, HMG-box)	O	T-cell-specific transcription factor 1|t	TCF7	NO	#N/A
ENSG00000081087	0.0664009	4.98779	0.178313	0.672827	1	9606	28962	HSPC019	6	6q21	osteopetrosis associated transmembrane protein 1	protein-coding	OSTM1	osteopetrosis associated transmembrane protein 1	O	GAIP-interacting protein N terminus|chlo	OSTM1	NO	#N/A
ENSG00000081154	0.0859936	7.30492	0.174658	0.676005	1	9606	57092	NULL	3	3q12.3	PEST proteolytic signal containing nuclear protein	protein-coding	PCNP	PEST proteolytic signal containing nuclear protein	O	PEST proteolytic signal-containing nucle	PCNP	NO	#N/A
ENSG00000081177	0.244795	4.84717	2.90016	0.0885709	1	9606	55218	NULL	14	14q24.1	exonuclease 3'-5' domain containing 2	protein-coding	EXD2	exonuclease 3'-5' domain containing 2	O	exonuclease 3'-5' domain-containing prot	EXD2	NO	#N/A
ENSG00000081181	0.533752	3.27958	10.8243	0.00100175	1	9606	384	NULL	14	14q24.1	arginase 2	protein-coding	ARG2	arginase 2	O	L-arginine amidinohydrolase|L-arginine u	ARG2	NO	#N/A
ENSG00000081189	0.0905398	5.07642	0.344089	0.557478	1	9606	4208	NULL	5	5q14	myocyte enhancer factor 2C	protein-coding	MEF2C	myocyte enhancer factor 2C	O	MADS box transcription enhancer factor 2	MEF2C	NO	#N/A
ENSG00000081307	0.000691349	5.27042	2.13529e-05	0.996313	1	9606	79876	NULL	3	3q22.1	ubiquitin-like modifier activating enzyme 5	protein-coding	UBA5	ubiquitin-like modifier activating enzyme 5	O	UBA5, ubiquitin-activating enzyme E1 hom	UBA5	NO	#N/A
ENSG00000081320	-0.0347692	6.45309	0.0369354	0.847597	1	9606	9262	NULL	2	2q32.3	serine/threonine kinase 17b	protein-coding	STK17B	serine/threonine kinase 17b	O	DAP kinase-related apoptosis-inducing pr	STK17B	NO	#N/A
ENSG00000081377	0.133385	4.91284	0.925501	0.336035	1	9606	8555	RP11-172F4.1	9	9q22.3	cell division cycle 14B	protein-coding	CDC14B	cell division cycle 14B	O	CDC14 cell division cycle 14 homolog B|d	CDC14B	NO	#N/A
ENSG00000081386	0.0784932	3.94775	0.216919	0.641397	1	9606	22869	RP11-535M15.3	9	9q22.33	zinc finger protein 510	protein-coding	ZNF510	zinc finger protein 510	O	NULL	ZNF510	NO	#N/A
ENSG00000081665	0.104401	3.15411	0.442094	0.506113	1	9606	440515	NULL	19	19p13.11	zinc finger protein 506	protein-coding	ZNF506	zinc finger protein 506	O	NULL	ZNF506	NO	#N/A
ENSG00000081692	-0.10687	4.95742	0.575572	0.448053	1	9606	65094	NULL	1	1q42.13	jumonji domain containing 4	protein-coding	JMJD4	jumonji domain containing 4	O	jmjC domain-containing protein 4|jumonji	JMJD4	NO	#N/A
ENSG00000081721	-0.393571	5.03796	4.21878	0.0399788	1	9606	11266	NULL	1	1q21-q22	dual specificity phosphatase 12	protein-coding	DUSP12	dual specificity phosphatase 12	O	YVH1 protein-tyrosine phosphatase orthol	DUSP12	NO	#N/A
ENSG00000081760	0.121493	4.64201	0.70966	0.399557	1	9606	65985	NULL	12	12q24.31	acetoacetyl-CoA synthetase	protein-coding	AACS	acetoacetyl-CoA synthetase	O	acetoacetate-CoA ligase|acyl-CoA synthet	AACS	NO	#N/A
ENSG00000081791	-0.0578058	4.76856	0.163575	0.685886	1	9606	9812	NULL	5	5q31.3	KIAA0141	protein-coding	KIAA0141	KIAA0141	O	death ligand signal enhancer	KIAA0141	NO	#N/A
ENSG00000081803	-0.265052	2.9716	2.66125	0.10282	1	9606	93664	NULL	7	7q31.3	Ca++-dependent secretion activator 2	protein-coding	CADPS2	Ca++-dependent secretion activator 2	O	CAPS-2|Ca2+-dependent activator protein	CADPS2	NO	#N/A
ENSG00000081853	0.174732	0.817498	0.419669	0.517102	1	9606	56113	NULL	5	5q31	protocadherin gamma subfamily A, 2	protein-coding	PCDHGA2	protocadherin gamma subfamily A, 2	O	protocadherin gamma-A2	PCDHGA2	NO	#N/A
ENSG00000081870	-0.238526	4.04915	1.15893	0.281688	1	9606	51668	HSPC034	1	1p32	heat shock protein family B (small), member 11	protein-coding	HSPB11	heat shock protein family B (small), member 11	O	heat shock protein beta-11|intraflagella	HSPB11	NO	#N/A
ENSG00000081913	0.0123122	3.71607	0.00685192	0.934029	1	9606	23239	NULL	18	18q21.33	PH domain and leucine rich repeat protein phosphatase 1	protein-coding	PHLPP1	PH domain and leucine rich repeat protein phosphatase 1	O	PH domain leucine-rich repeat-containing	PHLPP1	NO	#N/A
ENSG00000081923	0.420924	2.16488	5.41317	0.0199854	1	9606	5205	NULL	18	18q21.31	ATPase, aminophospholipid transporter, class I, type 8B, member 1	protein-coding	ATP8B1	ATPase, aminophospholipid transporter, class I, type 8B, member 1	O	ATPase, class I, type 8B, member 1|E1-E2	ATP8B1	NO	#N/A
ENSG00000081985	0.915824	2.46801	26.0634	3.30395e-07	0.00439492	9606	3595	RP11-102M16.1	1	1p31.3-p31.2	interleukin 12 receptor, beta 2	protein-coding	IL12RB2	interleukin 12 receptor, beta 2	O	IL-12 receptor subunit beta-2|IL-12R sub	IL12RB2	NO	#N/A
ENSG00000082014	0.109433	4.94934	0.577306	0.44737	1	9606	6604	NULL	7	7q35-q36	SWI/SNF related, matrix associated, actin dependent regulator of chromatin, subfamily d, member 3	protein-coding	SMARCD3	SWI/SNF related, matrix associated, actin dependent regulator of chromatin, subfamily d, member 3	O	60 kDa BRG-1/Brm-associated factor subun	SMARCD3	NO	#N/A
ENSG00000082068	0.00451698	5.29016	0.00103437	0.974343	1	9606	55100	NULL	5	5p13.2	WD repeat domain 70	protein-coding	WDR70	WD repeat domain 70	O	WD repeat-containing protein 70	WDR70	NO	#N/A
ENSG00000082126	1.10678	2.0875	35.9883	1.98505e-09	2.67307e-05	9606	58538	NULL	2	2q33.2	membrane protein, palmitoylated 4 (MAGUK p55 subfamily member 4)	protein-coding	MPP4	membrane protein, palmitoylated 4 (MAGUK p55 subfamily member 4)	O	MAGUK p55 subfamily member 4|amyotrophic	MPP4	UP	MPP4
ENSG00000082146	-0.143863	4.9823	1.04269	0.307196	1	9606	55437	PRO1038	2	2q33.1	STE20-related kinase adaptor beta	protein-coding	STRADB	STE20-related kinase adaptor beta	O	ILP-interacting protein ILPIPA|STE20-rel	STRADB	NO	#N/A
ENSG00000082153	-0.201802	8.72093	1.82097	0.177198	1	9606	9689	NULL	2	2q33	basic leucine zipper and W2 domains 1	protein-coding	BZW1	basic leucine zipper and W2 domains 1	O	basic leucine zipper and W2 domain-conta	BZW1	NO	#N/A
ENSG00000082212	-0.141496	5.15643	0.999701	0.317383	1	9606	4200	NULL	18	18q21	malic enzyme 2, NAD(+)-dependent, mitochondrial	protein-coding	ME2	malic enzyme 2, NAD(+)-dependent, mitochondrial	O	NAD-ME|NAD-dependent malic enzyme, mitoc	ME2	NO	#N/A
ENSG00000082213	0.0145373	5.54253	0.0100905	0.919986	1	9606	55322	NULL	5	5p13.3	chromosome 5 open reading frame 22	protein-coding	C5orf22	chromosome 5 open reading frame 22	O	UPF0489 protein C5orf22	C5orf22	NO	#N/A
ENSG00000082258	-0.518515	4.88652	12.4171	0.000425416	1	9606	905	NULL	2	2q21.3	cyclin T2	protein-coding	CCNT2	cyclin T2	O	SDS-stable vimentin-bound DNA fragment H	CCNT2	NO	#N/A
ENSG00000082269	0.187396	3.49837	1.31356	0.251751	1	9606	57579	RP1-198I9.1	6	6q13	family with sequence similarity 135, member A	protein-coding	FAM135A	family with sequence similarity 135, member A	O	protein FAM135A	FAM135A	NO	#N/A
ENSG00000082293	-0.0250513	3.97161	0.0221579	0.881668	1	9606	1310	RP1-138F4.1	6	6q12-q13	collagen, type XIX, alpha 1	protein-coding	COL19A1	collagen, type XIX, alpha 1	O	a1 chain of type XIX collagen|collagen X	COL19A1	NO	#N/A
ENSG00000082397	-0.268571	4.71555	3.26825	0.070633	1	9606	23136	NULL	18	18p11.32	erythrocyte membrane protein band 4.1-like 3	protein-coding	EPB41L3	erythrocyte membrane protein band 4.1-like 3	O	band 4.1-like protein 3|differentially e	EPB41L3	NO	#N/A
ENSG00000082438	-0.010081	4.41388	0.00369983	0.951498	1	9606	22837	NULL	2	2q24.3	cordon-bleu WH2 repeat protein-like 1	protein-coding	COBLL1	cordon-bleu WH2 repeat protein-like 1	O	COBL-like 1|cordon-bleu protein-like 1	COBLL1	NO	#N/A
ENSG00000082458	0.136783	0.551901	0.297966	0.58516	1	9606	1741	RP11-291O7.3	X	Xq13.1	discs, large homolog 3 (Drosophila)	protein-coding	DLG3	discs, large homolog 3 (Drosophila)	O	disks large homolog 3|neuroendocrine-DLG	DLG3	NO	#N/A
ENSG00000082482	0.35338	3.3553	5.12505	0.0235829	1	9606	3776	NULL	1	1q41	potassium channel, subfamily K, member 2	protein-coding	KCNK2	potassium channel, subfamily K, member 2	O	K2P2.1 potassium channel|TREK-1 K(+) cha	KCNK2	NO	#N/A
ENSG00000082497	-0.404647	6.04856	7.47256	0.00626464	1	9606	56256	NULL	1	1q32.1-q41	SERTA domain containing 4	protein-coding	SERTAD4	SERTA domain containing 4	O	SERTA domain-containing protein 4	SERTAD4	NO	#N/A
ENSG00000082512	0.00357838	4.78222	0.000506568	0.982043	1	9606	7188	RP11-318L16.2	1	1q32	TNF receptor-associated factor 5	protein-coding	TRAF5	TNF receptor-associated factor 5	O	RING finger protein 84	TRAF5	NO	#N/A
ENSG00000082515	-0.126759	5.2963	0.514261	0.4733	1	9606	29093	HSPC158	5	5q33.2	mitochondrial ribosomal protein L22	protein-coding	MRPL22	mitochondrial ribosomal protein L22	O	39S ribosomal protein L22, mitochondrial	MRPL22	NO	#N/A
ENSG00000082516	0.27961	6.08594	4.05668	0.0439969	1	9606	25929	NULL	5	5q33.2	gem (nuclear organelle) associated protein 5	protein-coding	GEMIN5	gem (nuclear organelle) associated protein 5	O	gem-associated protein 5	GEMIN5	NO	#N/A
ENSG00000082641	-0.0370426	8.85097	0.0537306	0.816694	1	9606	4779	NULL	17	17q21.3	nuclear factor (erythroid-derived 2)-like 1	protein-coding	NFE2L1	nuclear factor (erythroid-derived 2)-like 1	O	NF-E2-related factor 1|NFE2-related fact	NFE2L1	NO	#N/A
ENSG00000082701	-0.267146	6.20272	3.62263	0.0569988	1	9606	2932	NULL	3	3q13.3	glycogen synthase kinase 3 beta	protein-coding	GSK3B	glycogen synthase kinase 3 beta	O	GSK-3 beta|GSK3beta isoform|glycogen syn	GSK3B	NO	#N/A
ENSG00000082781	0.185451	8.42398	1.88808	0.169419	1	9606	3693	NULL	3	3q21.2	integrin, beta 5	protein-coding	ITGB5	integrin, beta 5	O	integrin beta-5	ITGB5	NO	#N/A
ENSG00000082805	0.119855	6.67855	0.552756	0.457194	1	9606	23085	NULL	12	12p13.3	ELKS/RAB6-interacting/CAST family member 1	protein-coding	ERC1	ELKS/RAB6-interacting/CAST family member 1	O	ELKS/Rab6-interacting/CAST family member	ERC1	NO	#N/A
ENSG00000082898	-0.289703	8.56018	4.34513	0.0371149	1	9606	7514	NULL	2	2p15	exportin 1 (CRM1 homolog, yeast)	protein-coding	XPO1	exportin 1 (CRM1 homolog, yeast)	O	CRM1, yeast, homolog|chromosome region m	XPO1	NO	#N/A
ENSG00000082996	-0.0797307	6.23569	0.306553	0.579803	1	9606	11342	NULL	3	3q25.1	ring finger protein 13	protein-coding	RNF13	ring finger protein 13	O	E3 ubiquitin-protein ligase RNF13|RING z	RNF13	NO	#N/A
ENSG00000083067	0.0107524	1.48472	0.00262527	0.959136	1	9606	80036	RP11-141J10.3	9	9q21.12	transient receptor potential cation channel, subfamily M, member 3	protein-coding	TRPM3	transient receptor potential cation channel, subfamily M, member 3	O	LTrpC-3|long transient receptor potentia	TRPM3	NO	#N/A
ENSG00000083093	0.135955	4.41565	0.622627	0.430073	1	9606	79728	NULL	16	16p12.2	partner and localizer of BRCA2	protein-coding	PALB2	partner and localizer of BRCA2	O	NULL	PALB2	NO	#N/A
ENSG00000083097	0.396678	3.94317	6.25771	0.0123654	1	9606	23033	RP1-202D23.2	6	6q15	dopey family member 1	protein-coding	DOPEY1	dopey family member 1	O	homolog of yeast DOP1|protein dopey-1	DOPEY1	NO	#N/A
ENSG00000083099	0.320821	5.8707	5.30306	0.021288	1	9606	57226	NULL	6	6q15	LYR motif containing 2	protein-coding	LYRM2	LYR motif containing 2	O	LYR motif-containing protein 2	LYRM2	NO	#N/A
ENSG00000083123	0.708862	3.83446	10.9351	0.000943571	1	9606	594	RP1-279A18.1	6	6q14.1	branched chain keto acid dehydrogenase E1, beta polypeptide	protein-coding	BCKDHB	branched chain keto acid dehydrogenase E1, beta polypeptide	O	2-oxoisovalerate dehydrogenase beta subu	BCKDHB	NO	#N/A
ENSG00000083168	-0.135365	6.85883	0.782091	0.376502	1	9606	7994	NULL	8	8p11	K(lysine) acetyltransferase 6A	protein-coding	KAT6A	K(lysine) acetyltransferase 6A	O	MOZ, YBF2/SAS3, SAS2 and TIP60 protein 3	KAT6A	NO	#N/A
ENSG00000083223	-0.256323	4.8949	2.18916	0.138985	1	9606	79670	RP11-507D14.3	9	9q21	zinc finger, CCHC domain containing 6	protein-coding	ZCCHC6	zinc finger, CCHC domain containing 6	O	PAP associated domain containing 6|TUTas	ZCCHC6	NO	#N/A
ENSG00000083290	-0.0590854	4.06321	0.139825	0.708455	1	9606	9706	NULL	17	17p11.2	unc-51-like kinase 2 (C. elegans)	protein-coding	ULK2	unc-51-like kinase 2 (C. elegans)	O	serine/threonine-protein kinase ULK2	ULK2	NO	#N/A
ENSG00000083312	-0.153368	7.8556	1.17778	0.277809	1	9606	3842	NULL	5	5q13.2	transportin 1	protein-coding	TNPO1	transportin 1	O	M9 region interaction protein|importin 2	TNPO1	NO	#N/A
ENSG00000083444	0.0488799	8.76269	0.127021	0.721541	1	9606	5351	RP5-1077B9.2	1	1p36.22	procollagen-lysine, 2-oxoglutarate 5-dioxygenase 1	protein-coding	PLOD1	procollagen-lysine, 2-oxoglutarate 5-dioxygenase 1	O	lysine hydroxylase|lysyl hydroxlase 1|pr	PLOD1	NO	#N/A
ENSG00000083454	0.305213	3.60143	3.76559	0.0523174	1	9606	5026	NULL	17	17p13.3	purinergic receptor P2X, ligand-gated ion channel, 5	protein-coding	P2RX5	purinergic receptor P2X, ligand-gated ion channel, 5	O	ATP receptor subunit|P2X purinoceptor 5|	P2RX5	NO	#N/A
ENSG00000083457	-0.308128	2.7802	1.38637	0.23902	1	9606	3682	NULL	17	17p13	integrin, alpha E (antigen CD103, human mucosal lymphocyte antigen 1; alpha polypeptide)	protein-coding	ITGAE	integrin, alpha E (antigen CD103, human mucosal lymphocyte antigen 1; alpha polypeptide)	O	HML-1 antigen|antigen CD103, human mucos	ITGAE	NO	#N/A
ENSG00000083520	0.105851	7.29434	0.560054	0.454239	1	9606	22894	NULL	13	13q22.1	DIS3 mitotic control homolog (S. cerevisiae)	protein-coding	DIS3	DIS3 mitotic control homolog (S. cerevisiae)	O	2810028N01Rik|exosome complex exonucleas	DIS3	NO	#N/A
ENSG00000083535	-0.00835628	5.30569	0.00321345	0.954794	1	9606	10464	NULL	13	13q22.1	progesterone immunomodulatory binding factor 1	protein-coding	PIBF1	progesterone immunomodulatory binding factor 1	O	progesterone-induced blocking factor 1|p	PIBF1	NO	#N/A
ENSG00000083544	-0.220546	3.40681	1.69814	0.192531	1	9606	81550	RP11-459E2.1	13	13q21.2	tudor domain containing 3	protein-coding	TDRD3	tudor domain containing 3	O	tudor domain-containing protein 3	TDRD3	NO	#N/A
ENSG00000083635	-0.0863918	4.60637	0.360945	0.547982	1	9606	26747	NULL	13	13q14	nuclear fragile X mental retardation protein interacting protein 1	protein-coding	NUFIP1	nuclear fragile X mental retardation protein interacting protein 1	O	nuclear FMRP-interacting protein 1|nucle	NUFIP1	NO	#N/A
ENSG00000083642	-0.18456	6.23057	1.475	0.224559	1	9606	23047	RP1-267P19.1	13	13q12.3	PDS5, regulator of cohesion maintenance, homolog B (S. cerevisiae)	protein-coding	PDS5B	PDS5, regulator of cohesion maintenance, homolog B (S. cerevisiae)	O	androgen induced inhibitor of proliferat	PDS5B	NO	#N/A
ENSG00000083720	0.156937	5.90058	1.23749	0.265954	1	9606	5019	NULL	5	5p13.1	3-oxoacid CoA transferase 1	protein-coding	OXCT1	3-oxoacid CoA transferase 1	O	3-oxoacid CoA-transferase 1|3-oxoacid-Co	OXCT1	NO	#N/A
ENSG00000083750	0.389972	2.41292	3.19806	0.0737258	1	9606	10325	RP11-465E19.1	X	Xp11.21	Ras-related GTP binding B	protein-coding	RRAGB	Ras-related GTP binding B	O	GTP-binding protein ragB|rag B|ras-relat	RRAGB	NO	#N/A
ENSG00000083799	0.241739	4.19383	2.354	0.124962	1	9606	1540	HSPC057	16	16q12.1	cylindromatosis (turban tumor syndrome)	protein-coding	CYLD	cylindromatosis (turban tumor syndrome)	O	deubiquitinating enzyme CYLD|probable ub	CYLD	NO	#N/A
ENSG00000083807	0.300546	1.15338	1.81867	0.177472	1	9606	10998	NULL	19	19q13.43	solute carrier family 27 (fatty acid transporter), member 5	protein-coding	SLC27A5	solute carrier family 27 (fatty acid transporter), member 5	O	BA-CoA ligase|VLACS-related|bile acid-Co	SLC27A5	NO	#N/A
ENSG00000083812	0.135618	4.27887	0.700239	0.402703	1	9606	25799	NULL	19	19q13.43	zinc finger protein 324	protein-coding	ZNF324	zinc finger protein 324	O	zinc finger protein 324A|zinc finger pro	ZNF324	NO	#N/A
ENSG00000083817	0.0369775	2.87518	0.0409601	0.839615	1	9606	55659	NULL	19	19q13.4	zinc finger protein 416	protein-coding	ZNF416	zinc finger protein 416	O	NULL	ZNF416	NO	#N/A
ENSG00000083828	0.150333	2.68851	0.642624	0.422762	1	9606	54807	NULL	19	19q13.43	zinc finger protein 586	protein-coding	ZNF586	zinc finger protein 586	O	NULL	ZNF586	NO	#N/A
ENSG00000083838	-0.183323	3.11492	1.17634	0.278103	1	9606	55663	NULL	19	19q13.43	zinc finger protein 446	protein-coding	ZNF446	zinc finger protein 446	O	zinc finger protein with KRAB and SCAN d	ZNF446	NO	#N/A
ENSG00000083844	0.0371667	4.88342	0.0384931	0.844456	1	9606	9422	NULL	19	19q13.4	zinc finger protein 264	protein-coding	ZNF264	zinc finger protein 264	O	NULL	ZNF264	NO	#N/A
ENSG00000083845	-0.0631173	9.35391	0.179481	0.67182	1	9606	6193	NULL	19	19q13.4	ribosomal protein S5	protein-coding	RPS5	ribosomal protein S5	O	40S ribosomal protein S5	RPS5	NO	#N/A
ENSG00000083857	0.0048586	9.46595	0.000804515	0.977372	1	9606	2195	NULL	4	4q35	FAT tumor suppressor homolog 1 (Drosophila)	protein-coding	FAT1	FAT tumor suppressor homolog 1 (Drosophila)	O	FAT tumor suppressor 1|cadherin ME5|cadh	FAT1	NO	#N/A
ENSG00000083896	-0.0756948	6.15079	0.256157	0.612772	1	9606	91746	NULL	4	4q13.2	YTH domain containing 1	protein-coding	YTHDC1	YTH domain containing 1	O	YTH domain-containing protein 1|putative	YTHDC1	NO	#N/A
ENSG00000083937	0.210531	4.96662	1.61466	0.203838	1	9606	25978	CGI-84	3	3p11.2	charged multivesicular body protein 2B	protein-coding	CHMP2B	charged multivesicular body protein 2B	O	VPS2 homolog B|charged multivesicular bo	CHMP2B	NO	#N/A
ENSG00000084070	0.182983	5.74787	1.59602	0.206468	1	9606	64744	NULL	1	1p35.3-p34.1	small ArfGAP2	protein-coding	SMAP2	small ArfGAP2	O	stromal membrane-associated GTPase-activ	SMAP2	NO	#N/A
ENSG00000084072	0.0710416	5.58523	0.194329	0.659338	1	9606	10450	RP1-118J21.1	1	1p32	peptidylprolyl isomerase E (cyclophilin E)	protein-coding	PPIE	peptidylprolyl isomerase E (cyclophilin E)	O	PPIase E|cyclophilin-33|peptidyl-prolyl	PPIE	NO	#N/A
ENSG00000084073	0.145828	6.81018	1.0825	0.298138	1	9606	10269	NULL	1	1p34	zinc metallopeptidase STE24	protein-coding	ZMPSTE24	zinc metallopeptidase STE24	O	CAAX prenyl protease 1 homolog|farnesyla	ZMPSTE24	NO	#N/A
ENSG00000084090	-0.181486	7.8009	1.79697	0.18008	1	9606	56910	NULL	2	2q11.2	StAR-related lipid transfer (START) domain containing 7	protein-coding	STARD7	StAR-related lipid transfer (START) domain containing 7	O	START domain containing 7|START domain-c	STARD7	NO	#N/A
ENSG00000084092	-0.247005	4.29249	2.55722	0.109791	1	9606	84273	NULL	4	4q12	nitric oxide associated 1	protein-coding	NOA1	nitric oxide associated 1	O	nitric oxide associated-1|nitric oxide s	NOA1	NO	#N/A
ENSG00000084093	-0.000367501	5.32771	6.12152e-06	0.998026	1	9606	5978	NULL	4	4q12	RE1-silencing transcription factor	protein-coding	REST	RE1-silencing transcription factor	O	neural-restrictive silencer factor|neuro	REST	NO	#N/A
ENSG00000084112	0.159174	6.15312	1.32955	0.248885	1	9606	54434	NULL	12	12q24.11	slingshot protein phosphatase 1	protein-coding	SSH1	slingshot protein phosphatase 1	O	SSH-like protein 1|hSSH-1L|protein phosp	SSH1	NO	#N/A
ENSG00000084207	-0.0726408	7.8697	0.114618	0.734947	1	9606	2950	NULL	11	11q13	glutathione S-transferase pi 1	protein-coding	GSTP1	glutathione S-transferase pi 1	O	GST class-pi|GSTP1-1|deafness, X-linked	GSTP1	NO	#N/A
ENSG00000084234	0.156177	8.42969	0.841836	0.358872	1	9606	334	NULL	11	11q24	amyloid beta (A4) precursor-like protein 2	protein-coding	APLP2	amyloid beta (A4) precursor-like protein 2	O	CDEI box-binding protein|amyloid precurs	APLP2	NO	#N/A
ENSG00000084444	0.205701	4.54723	1.19216	0.274895	1	9606	57613	NULL	12	12p13.1	KIAA1467	protein-coding	KIAA1467	KIAA1467	O	uncharacterized protein KIAA1467	KIAA1467	NO	#N/A
ENSG00000084463	-0.136534	7.51793	1.01262	0.314275	1	9606	51729	NULL	12	12p12.3	WW domain binding protein 11	protein-coding	WBP11	WW domain binding protein 11	O	Npw38-binding protein NpwBP|SH3 domain-b	WBP11	NO	#N/A
ENSG00000084623	0.0115731	7.94632	0.00699254	0.933357	1	9606	8668	RP4-675E8.1	1	1p34.1	eukaryotic translation initiation factor 3, subunit I	protein-coding	EIF3I	eukaryotic translation initiation factor 3, subunit I	O	TGF-beta receptor-interacting protein 1|	EIF3I	NO	#N/A
ENSG00000084628	-0.644048	0.896194	3.75814	0.052551	1	9606	79570	NULL	1	1p35.2	Na+/K+ transporting ATPase interacting 1	protein-coding	NKAIN1	Na+/K+ transporting ATPase interacting 1	O	Na(+)/K(+)-transporting ATPase subunit b	NKAIN1	NO	#N/A
ENSG00000084636	-0.025839	6.31674	0.0330155	0.855817	1	9606	1307	FP1572	1	1p35-p34	collagen, type XVI, alpha 1	protein-coding	COL16A1	collagen, type XVI, alpha 1	O	alpha 1 type XVI collagen|collagen XVI,	COL16A1	NO	#N/A
ENSG00000084652	-0.0917732	6.93327	0.47072	0.492656	1	9606	200081	NULL	1	1p35.1	taxilin alpha	protein-coding	TXLNA	taxilin alpha	O	alpha-taxilin|interleukin 14	TXLNA	NO	#N/A
ENSG00000084676	-0.131296	4.94078	0.516274	0.472436	1	9606	8648	NULL	2	2p23	nuclear receptor coactivator 1	protein-coding	NCOA1	nuclear receptor coactivator 1	O	Hin-2 protein|PAX3/NCOA1 fusion protein|	NCOA1	NO	#N/A
ENSG00000084693	0.368055	5.23849	4.82203	0.0280982	1	9606	60509	NULL	2	2p23.3	ATP/GTP binding protein-like 5	protein-coding	AGBL5	ATP/GTP binding protein-like 5	O	ATP/GTP-binding protein-like 5|cytosolic	AGBL5	NO	#N/A
ENSG00000084710	-0.165807	3.1504	0.737408	0.390492	1	9606	22979	NULL	2	2p23.3	EFR3 homolog B (S. cerevisiae)	protein-coding	EFR3B	EFR3 homolog B (S. cerevisiae)	O	protein EFR3 homolog B	EFR3B	NO	#N/A
ENSG00000084731	-0.423595	5.75473	6.23381	0.0125334	1	9606	3797	NULL	2	2p23	kinesin family member 3C	protein-coding	KIF3C	kinesin family member 3C	O	KIF3C variant protein|kinesin-like prote	KIF3C	NO	#N/A
ENSG00000084733	-0.339805	7.54894	5.6023	0.0179369	1	9606	10890	NULL	2	2p23.3	RAB10, member RAS oncogene family	protein-coding	RAB10	RAB10, member RAS oncogene family	O	GTP-binding protein RAB10|ras-related GT	RAB10	NO	#N/A
ENSG00000084754	0.117579	7.87392	0.573908	0.44871	1	9606	3030	NULL	2	2p23	hydroxyacyl-CoA dehydrogenase/3-ketoacyl-CoA thiolase/enoyl-CoA hydratase (trifunctional protein), alpha subunit	protein-coding	HADHA	hydroxyacyl-CoA dehydrogenase/3-ketoacyl-CoA thiolase/enoyl-CoA hydratase (trifunctional protein), alpha subunit	O	3-ketoacyl-Coenzyme A (CoA) thiolase, al	HADHA	NO	#N/A
ENSG00000084764	-0.0132576	4.10553	0.00628554	0.936809	1	9606	22924	NULL	2	2p23.3-p23.1	microtubule-associated protein, RP/EB family, member 3	protein-coding	MAPRE3	microtubule-associated protein, RP/EB family, member 3	O	APC binding protein|EB1 protein family m	MAPRE3	NO	#N/A
ENSG00000084774	0.211736	7.72727	1.78545	0.181482	1	9606	790	NULL	2	2p22-p21	carbamoyl-phosphate synthetase 2, aspartate transcarbamylase, and dihydroorotase	protein-coding	CAD	carbamoyl-phosphate synthetase 2, aspartate transcarbamylase, and dihydroorotase	O	CAD protein|CAD trifunctional protein|mu	CAD	NO	#N/A
ENSG00000085063	-0.0383956	7.82957	0.0674533	0.795082	1	9606	966	NULL	11	11p13	CD59 molecule, complement regulatory protein	protein-coding	CD59	CD59 molecule, complement regulatory protein	O	1F5 antigen|20 kDa homologous restrictio	CD59	NO	#N/A
ENSG00000085117	0.103391	6.18948	0.495959	0.481281	1	9606	3732	NULL	11	11p11.2	CD82 molecule	protein-coding	CD82	CD82 molecule	O	C33 antigen|CD82 antigen|inducible membr	CD82	NO	#N/A
ENSG00000085185	-0.254678	4.65043	2.46446	0.116447	1	9606	63035	RP3-510O21.1	X	Xq25-q26.1	BCL6 corepressor-like 1	protein-coding	BCORL1	BCL6 corepressor-like 1	O	BCL-6 corepressor-like protein 1|BCoR-li	BCORL1	NO	#N/A
ENSG00000085224	-0.0901602	6.86756	0.294835	0.587139	1	9606	546	RP5-875J14.1	X	Xq21.1	alpha thalassemia/mental retardation syndrome X-linked	protein-coding	ATRX	alpha thalassemia/mental retardation syndrome X-linked	O	ATP-dependent helicase ATRX|DNA dependen	ATRX	NO	#N/A
ENSG00000085231	-0.069558	5.02273	0.146004	0.702383	1	#N/A	#N/A	#N/A	#N/A	#N/A	#N/A	#N/A	#N/A	#N/A	#N/A	#N/A	AK6	NO	#N/A
ENSG00000085274	0.271546	4.97816	3.49446	0.0615744	1	9606	55892	SBBIZ1	3	3q26.2	myoneurin	protein-coding	MYNN	myoneurin	O	zinc finger and BTB domain-containing pr	MYNN	NO	#N/A
ENSG00000085276	0.0210936	4.71204	0.0195931	0.88868	1	9606	2122	hCG_1640438	3	3q26.2	MDS1 and EVI1 complex locus	protein-coding	MECOM	MDS1 and EVI1 complex locus	O	AML1-EVI-1 fusion protein|MDS1 and EVI1	MECOM	NO	#N/A
ENSG00000085365	0.0834082	5.83108	0.284023	0.594076	1	9606	9522	NULL	5	5q14.1	secretory carrier membrane protein 1	protein-coding	SCAMP1	secretory carrier membrane protein 1	O	secretory carrier-associated membrane pr	SCAMP1	NO	#N/A
ENSG00000085377	-0.091757	6.21402	0.407104	0.523443	1	9606	5550	RP3-355L5.1	6	6q22	prolyl endopeptidase	protein-coding	PREP	prolyl endopeptidase	O	dJ355L5.1 (prolyl endopeptidase)|post-pr	PREP	NO	#N/A
ENSG00000085382	0.233649	4.11128	2.05175	0.152031	1	9606	57531	NULL	6	6q16.3	HECT domain and ankyrin repeat containing E3 ubiquitin protein ligase 1	protein-coding	HACE1	HECT domain and ankyrin repeat containing E3 ubiquitin protein ligase 1	O	E3 ubiquitin-protein ligase HACE1|HECT d	HACE1	NO	#N/A
ENSG00000085415	0.00852674	5.61321	0.00366508	0.951726	1	9606	81929	NULL	18	18p11.21	SEH1-like (S. cerevisiae)	protein-coding	SEH1L	SEH1-like (S. cerevisiae)	O	nucleoporin SEH1|nup107-160 subcomplex s	SEH1L	NO	#N/A
ENSG00000085433	0.200507	4.41666	1.88214	0.170091	1	9606	22911	NULL	1	1p13.3	WD repeat domain 47	protein-coding	WDR47	WD repeat domain 47	O	WD repeat-containing protein 47|nemitin|	WDR47	NO	#N/A
ENSG00000085449	-0.0724617	5.88432	0.271376	0.60241	1	9606	57590	NULL	2	2q36.1	WD repeat and FYVE domain containing 1	protein-coding	WDFY1	WD repeat and FYVE domain containing 1	O	WD repeat and FYVE domain-containing pro	WDFY1	NO	#N/A
ENSG00000085491	-0.158401	6.31653	1.09441	0.295496	1	9606	29957	RP11-356N1.3	1	1p13.3	solute carrier family 25 (mitochondrial carrier; phosphate carrier), member 24	protein-coding	SLC25A24	solute carrier family 25 (mitochondrial carrier; phosphate carrier), member 24	O	calcium-binding mitochondrial carrier pr	SLC25A24	NO	#N/A
ENSG00000085511	-0.180953	5.70318	1.12586	0.288661	1	9606	4216	RP3-473J16.4	6	6q26	mitogen-activated protein kinase kinase kinase 4	protein-coding	MAP3K4	mitogen-activated protein kinase kinase kinase 4	O	MAP three kinase 1|MAP/ERK kinase kinase	MAP3K4	NO	#N/A
ENSG00000085552	-0.0300985	2.11532	0.0266091	0.870422	1	9606	57549	RP11-48O20.2	1	1q22-q23	immunoglobulin superfamily, member 9	protein-coding	IGSF9	immunoglobulin superfamily, member 9	O	immunoglobulin superfamily member 9A|pro	IGSF9	NO	#N/A
ENSG00000085644	0.0230378	4.22352	0.0253492	0.8735	1	9606	7760	NULL	16	16p13.3	zinc finger protein 213	protein-coding	ZNF213	zinc finger protein 213	O	putative transcription factor CR53|zinc	ZNF213	NO	#N/A
ENSG00000085662	0.0559595	6.66598	0.0758435	0.783011	1	9606	231	NULL	7	7q35	aldo-keto reductase family 1, member B1 (aldose reductase)	protein-coding	AKR1B1	aldo-keto reductase family 1, member B1 (aldose reductase)	O	Lii5-2 CTCL tumor antigen|aldehyde reduc	AKR1B1	NO	#N/A
ENSG00000085719	0.34671	7.25204	5.26714	0.0217316	1	9606	8895	NULL	8	8q21.3	copine III	protein-coding	CPNE3	copine III	O	copine-3	CPNE3	NO	#N/A
ENSG00000085721	-0.0481821	6.46457	0.120363	0.728641	1	9606	54700	NULL	16	16p12	RRN3 RNA polymerase I transcription factor homolog (S. cerevisiae)	protein-coding	RRN3	RRN3 RNA polymerase I transcription factor homolog (S. cerevisiae)	O	RNA polymerase I-specific transcription	RRN3	NO	#N/A
ENSG00000085733	-0.143871	7.67286	1.00335	0.316501	1	9606	2017	NULL	11	11q13	cortactin	protein-coding	CTTN	cortactin	O	1110020L01Rik|amplaxin|ems1 sequence (ma	CTTN	NO	#N/A
ENSG00000085741	0.0567679	2.28449	0.0915589	0.762205	1	9606	7481	NULL	11	11q13.5	wingless-type MMTV integration site family, member 11	protein-coding	WNT11	wingless-type MMTV integration site family, member 11	O	protein Wnt-11	WNT11	NO	#N/A
ENSG00000085760	0.377332	5.7499	5.76873	0.0163139	1	9606	4528	NULL	2	2p16.1	mitochondrial translational initiation factor 2	protein-coding	MTIF2	mitochondrial translational initiation factor 2	O	IF-2(Mt)|IF-2mt|IF2(mt)|translation init	MTIF2	NO	#N/A
ENSG00000085788	-0.18959	4.97316	1.32135	0.25035	1	9606	23259	NULL	8	8p11.23	DDHD domain containing 2	protein-coding	DDHD2	DDHD domain containing 2	O	DDHD domain-containing protein 2|PA-PLA1	DDHD2	NO	#N/A
ENSG00000085831	0.208827	1.77596	0.861962	0.35319	1	9606	22996	NULL	1	1p32.3	tetratricopeptide repeat domain 39A	protein-coding	TTC39A	tetratricopeptide repeat domain 39A	O	TPR repeat protein 39A|differentially ex	TTC39A	NO	#N/A
ENSG00000085832	0.195174	5.30063	1.72344	0.189251	1	9606	2060	NULL	1	1p32	epidermal growth factor receptor pathway substrate 15	protein-coding	EPS15	epidermal growth factor receptor pathway substrate 15	O	ALL1 fused gene from chromosome 1|epider	EPS15	NO	#N/A
ENSG00000085840	-0.167775	5.19029	1.37366	0.241183	1	9606	4998	NULL	1	1p32	origin recognition complex, subunit 1	protein-coding	ORC1	origin recognition complex, subunit 1	O	origin recognition complex subunit 1|ori	ORC1	NO	#N/A
ENSG00000085871	0.0152176	2.5909	0.0050625	0.943277	1	9606	4258	NULL	4	4q28.3	microsomal glutathione S-transferase 2	protein-coding	MGST2	microsomal glutathione S-transferase 2	O	microsomal GST-2|microsomal GST-II	MGST2	NO	#N/A
ENSG00000085872	-0.263131	7.36852	2.96907	0.0848708	1	9606	10523	NULL	19	19p13.1	calcium homeostasis endoplasmic reticulum protein	protein-coding	CHERP	calcium homeostasis endoplasmic reticulum protein	O	ERPROT 213-21|ERPROT213-21|SR-related CT	CHERP	NO	#N/A
ENSG00000085978	-0.30814	5.17463	3.79785	0.0513185	1	9606	55054	hCG_1817841	2	2q37.1	autophagy related 16-like 1 (S. cerevisiae)	protein-coding	ATG16L1	autophagy related 16-like 1 (S. cerevisiae)	O	APG16L beta|ATG16 autophagy related 16-l	ATG16L1	NO	#N/A
ENSG00000085982	0.398368	5.23473	7.42795	0.00642184	1	9606	55230	NULL	2	2q37.1	ubiquitin specific peptidase 40	protein-coding	USP40	ubiquitin specific peptidase 40	O	deubiquitinating enzyme 40|ubiquitin car	USP40	NO	#N/A
ENSG00000085998	0.0200926	6.64234	0.0217531	0.882746	1	9606	55624	RP11-322N21.3	1	1p34.1	protein O-linked mannose beta1,2-N-acetylglucosaminyltransferase	protein-coding	POMGNT1	protein O-linked mannose beta1,2-N-acetylglucosaminyltransferase	O	UDP-GlcNAc:alpha-D-mannoside beta-1,2-N-	POMGNT1	NO	#N/A
ENSG00000085999	-0.785659	4.25745	28.596	8.91656e-08	0.00119116	9606	8438	NULL	1	1p32	RAD54-like (S. cerevisiae)	protein-coding	RAD54L	RAD54-like (S. cerevisiae)	O	DNA repair and recombination protein RAD	RAD54L	NO	#N/A
ENSG00000086015	0.0777887	6.47204	0.130155	0.718272	1	9606	23139	RP4-533D7.1	1	1p34.1	microtubule associated serine/threonine kinase 2	protein-coding	MAST2	microtubule associated serine/threonine kinase 2	O	microtubule associated testis specific s	MAST2	NO	#N/A
ENSG00000086061	-0.75143	7.72012	31.3351	2.17114e-08	0.000290911	9606	3301	RP11-54K16.1	9	9p13.3	DnaJ (Hsp40) homolog, subfamily A, member 1	protein-coding	DNAJA1	DnaJ (Hsp40) homolog, subfamily A, member 1	O	HSJ-2|dnaJ homolog subfamily A member 1|	DNAJA1	NO	#N/A
ENSG00000086062	0.154026	6.5819	0.903582	0.341823	1	9606	2683	NULL	9	9p13	UDP-Gal:betaGlcNAc beta 1,4- galactosyltransferase, polypeptide 1	protein-coding	B4GALT1	UDP-Gal:betaGlcNAc beta 1,4- galactosyltransferase, polypeptide 1	O	UDP-Gal:beta-GlcNAc beta-1,4-galactosylt	B4GALT1	NO	#N/A
ENSG00000086065	-0.415262	5.44567	5.16215	0.0230842	1	9606	51510	CGI-34	9	9p13.3	charged multivesicular body protein 5	protein-coding	CHMP5	charged multivesicular body protein 5	O	SNF7 domain containing 2|SNF7 domain-con	CHMP5	NO	#N/A
ENSG00000086102	0.235074	5.38402	2.12568	0.144849	1	9606	4799	NULL	9	9p13.3	nuclear transcription factor, X-box binding 1	protein-coding	NFX1	nuclear transcription factor, X-box binding 1	O	nuclear transcription factor, X box-bind	NFX1	NO	#N/A
ENSG00000086189	0.116982	5.92409	0.654061	0.418664	1	9606	27292	HUSSY-05	5	5q12.1	DIM1 dimethyladenosine transferase 1 homolog (S. cerevisiae)	protein-coding	DIMT1	DIM1 dimethyladenosine transferase 1 homolog (S. cerevisiae)	O	18S rRNA (adenine(1779)-N(6)/adenine(178	DIMT1	NO	#N/A
ENSG00000086200	0.275009	5.35914	3.05594	0.0804423	1	9606	51194	NULL	5	5q12.1	importin 11	protein-coding	IPO11	importin 11	O	Ran binding protein 11|imp11|importin-11	IPO11	NO	#N/A
ENSG00000086205	0.210222	0.3521	0.642558	0.422786	1	9606	2346	GIG27	11	11p11.2	folate hydrolase (prostate-specific membrane antigen) 1	protein-coding	FOLH1	folate hydrolase (prostate-specific membrane antigen) 1	O	N-acetylated alpha-linked acidic dipepti	FOLH1	NO	#N/A
ENSG00000086232	0.0452857	7.40139	0.116838	0.73249	1	9606	27102	PRO1362	7	7p22	eukaryotic translation initiation factor 2-alpha kinase 1	protein-coding	EIF2AK1	eukaryotic translation initiation factor 2-alpha kinase 1	O	heme regulated initiation factor 2 alpha	EIF2AK1	NO	#N/A
ENSG00000086289	0.0415627	5.54182	0.0828635	0.773454	1	9606	54749	NULL	7	7p14.1	ependymin related protein 1 (zebrafish)	protein-coding	EPDR1	ependymin related protein 1 (zebrafish)	O	mammalian ependymin related protein 1|ma	EPDR1	NO	#N/A
ENSG00000086300	-0.290578	1.78441	2.43786	0.118438	1	9606	29887	NULL	7	7p15.2	sorting nexin 10	protein-coding	SNX10	sorting nexin 10	O	sorting nexin-10	SNX10	NO	#N/A
ENSG00000086475	-0.0468533	6.47936	0.120286	0.728725	1	9606	22929	RP11-24J20.2	10	10p14	selenophosphate synthetase 1	protein-coding	SEPHS1	selenophosphate synthetase 1	O	selenide, water dikinase 1|selenium dono	SEPHS1	NO	#N/A
ENSG00000086504	-0.019449	6.59293	0.0142998	0.904815	1	9606	10573	Z97634.1-001	16	16p13.3	mitochondrial ribosomal protein L28	protein-coding	MRPL28	mitochondrial ribosomal protein L28	O	39S ribosomal protein L28, mitochondrial	MRPL28	NO	#N/A
ENSG00000086544	0.0686429	3.96189	0.126336	0.722262	1	9606	80271	NULL	19	19q13.1	inositol-trisphosphate 3-kinase C	protein-coding	ITPKC	inositol-trisphosphate 3-kinase C	O	IP3 3-kinase C|IP3K C|InsP 3 kinase C|in	ITPKC	NO	#N/A
ENSG00000086589	0.169592	5.89594	1.51763	0.217979	1	9606	55696	199G4	5	5q33.1	RNA binding motif protein 22	protein-coding	RBM22	RNA binding motif protein 22	O	RNA-binding motif protein 22|functional	RBM22	NO	#N/A
ENSG00000086598	-0.174174	8.08702	1.75248	0.185566	1	9606	10959	NULL	12	12q24.31	transmembrane emp24 domain trafficking protein 2	protein-coding	TMED2	transmembrane emp24 domain trafficking protein 2	O	coated vesicle membrane protein|membrane	TMED2	NO	#N/A
ENSG00000086619	-0.0740985	2.15821	0.144905	0.703452	1	9606	56605	RP5-985L19.2	1	1q42.2-q43	ERO1-like beta (S. cerevisiae)	protein-coding	ERO1LB	ERO1-like beta (S. cerevisiae)	O	ERO1-L-beta|ERO1-like protein beta|endop	ERO1LB	NO	#N/A
ENSG00000086666	0.0842238	6.09049	0.246167	0.619787	1	9606	54469	HT032	15	15q25.1	zinc finger, AN1-type domain 6	protein-coding	ZFAND6	zinc finger, AN1-type domain 6	O	AN1-type zinc finger protein 6|protein a	ZFAND6	NO	#N/A
ENSG00000086712	0.10085	5.77452	0.516389	0.472386	1	9606	55787	RP11-716A19.4	X	Xp22.2	taxilin gamma	protein-coding	TXLNG	taxilin gamma	O	environmental LPS-responding|environment	TXLNG	NO	#N/A
ENSG00000086717	-0.174556	1.4482	0.667238	0.414016	1	9606	5475	RP3-499B10.1	X	Xp22	protein phosphatase, EF-hand calcium binding domain 1	protein-coding	PPEF1	protein phosphatase, EF-hand calcium binding domain 1	O	protein phosphatase 7, catalytic subunit	PPEF1	NO	#N/A
ENSG00000086730	1.5457	1.42551	49.4188	2.06758e-12	2.80281e-08	9606	7462	HSPC046	7	7q11.23	linker for activation of T cells family, member 2	protein-coding	LAT2	linker for activation of T cells family, member 2	O	Williams-Beuren syndrome chromosomal reg	LAT2	UP	LAT2
ENSG00000086758	0.088356	9.06969	0.193633	0.65991	1	9606	10075	RP3-339A18.4	X	Xp11.22	HECT, UBA and WWE domain containing 1, E3 ubiquitin protein ligase	protein-coding	HUWE1	HECT, UBA and WWE domain containing 1, E3 ubiquitin protein ligase	O	ARF-binding protein 1|BJ-HCC-24 tumor an	HUWE1	NO	#N/A
ENSG00000086827	-0.200652	5.13948	1.94948	0.162643	1	9606	9183	NULL	11	11q23.2	zw10 kinetochore protein	protein-coding	ZW10	zw10 kinetochore protein	O	ZW10 homolog, centromere/kinetochore pro	ZW10	NO	#N/A
ENSG00000086848	0.140516	4.78047	0.927472	0.335521	1	9606	79796	NULL	11	11q23	ALG9, alpha-1,2-mannosyltransferase	protein-coding	ALG9	ALG9, alpha-1,2-mannosyltransferase	O	alpha-1,2-mannosyltransferase ALG9|aspar	ALG9	NO	#N/A
ENSG00000086967	1.3443	4.08436	60.7051	6.62975e-15	9.01778e-11	9606	4606	NULL	19	19q13.33	myosin binding protein C, fast type	protein-coding	MYBPC2	myosin binding protein C, fast type	O	C-protein, skeletal muscle fast isoform|	MYBPC2	UP	MYBPC2
ENSG00000086991	-0.21175	1.81578	1.10454	0.293271	1	9606	50507	NULL	11	11q14.2-q21	NADPH oxidase 4	protein-coding	NOX4	NADPH oxidase 4	O	kidney oxidase-1|kidney superoxide-produ	NOX4	NO	#N/A
ENSG00000087008	-0.107308	3.14007	0.448383	0.503104	1	9606	8310	NULL	4	4p15.3	acyl-CoA oxidase 3, pristanoyl	protein-coding	ACOX3	acyl-CoA oxidase 3, pristanoyl	O	BRCACox|acyl-Coenzyme A oxidase 3, prist	ACOX3	NO	#N/A
ENSG00000087053	0.10166	6.21553	0.435544	0.509281	1	9606	8898	NULL	11	11q22	myotubularin related protein 2	protein-coding	MTMR2	myotubularin related protein 2	O	myotubularin-related protein 2	MTMR2	NO	#N/A
ENSG00000087074	0.542745	6.0681	7.90426	0.00493184	1	9606	23645	NULL	19	19q13.2	protein phosphatase 1, regulatory subunit 15A	protein-coding	PPP1R15A	protein phosphatase 1, regulatory subunit 15A	O	growth arrest and DNA damage-inducible p	PPP1R15A	NO	#N/A
ENSG00000087076	-0.438623	0.693177	2.24299	0.134221	1	9606	51171	UNQ502/PRO474	19	19q13.33	hydroxysteroid (17-beta) dehydrogenase 14	protein-coding	HSD17B14	hydroxysteroid (17-beta) dehydrogenase 14	O	17-beta-HSD 14|17-beta-hydroxysteroid de	HSD17B14	NO	#N/A
ENSG00000087077	-0.147841	7.27221	1.08361	0.297892	1	9606	7205	tcag7.1300	7	7q22	thyroid hormone receptor interactor 6	protein-coding	TRIP6	thyroid hormone receptor interactor 6	O	OPA-interacting protein 1|TR-interacting	TRIP6	NO	#N/A
ENSG00000087085	0.0705048	1.57886	0.105976	0.744773	1	9606	43	NULL	7	7q22	acetylcholinesterase	protein-coding	ACHE	acetylcholinesterase	O	Yt blood group|apoptosis-related acetylc	ACHE	NO	#N/A
ENSG00000087086	0.238787	9.72597	2.45624	0.117059	1	9606	2512	NULL	19	19q13.33	ferritin, light polypeptide	protein-coding	FTL	ferritin, light polypeptide	O	ferritin L subunit|ferritin L-chain|ferr	FTL	NO	#N/A
ENSG00000087087	0.0398512	7.73531	0.0827719	0.773576	1	9606	51593	NULL	7	7q21	serrate RNA effector molecule homolog (Arabidopsis)	protein-coding	SRRT	serrate RNA effector molecule homolog (Arabidopsis)	O	arsenate resistance protein 2|arsenate r	SRRT	NO	#N/A
ENSG00000087088	-0.162705	5.31297	0.520477	0.470638	1	9606	581	NULL	19	19q13.3-q13.4	BCL2-associated X protein	protein-coding	BAX	BCL2-associated X protein	O	BCL2-associated X protein omega|BCL2-ass	BAX	NO	#N/A
ENSG00000087095	-0.14807	3.40319	0.934126	0.333793	1	9606	51701	NULL	17	17q11.2	nemo-like kinase	protein-coding	NLK	nemo-like kinase	O	serine/threonine-protein kinase NLK	NLK	NO	#N/A
ENSG00000087111	-0.242812	5.98574	2.88189	0.089581	1	9606	94005	UNQ1873/PRO4316	17	17p13.2	phosphatidylinositol glycan anchor biosynthesis, class S	protein-coding	PIGS	phosphatidylinositol glycan anchor biosynthesis, class S	O	GPI transamidase component PIG-S|GPI tra	PIGS	NO	#N/A
ENSG00000087152	-0.287432	7.18906	4.64527	0.0311392	1	9606	56970	NULL	17	17q21.31	ataxin 7-like 3	protein-coding	ATXN7L3	ataxin 7-like 3	O	SAGA-associated factor 11 homolog|ataxin	ATXN7L3	NO	#N/A
ENSG00000087157	0.0248583	4.94116	0.0305871	0.861165	1	9606	9489	NULL	17	17q25.3	phosphatidylglycerophosphate synthase 1	protein-coding	PGS1	phosphatidylglycerophosphate synthase 1	O	CDP-diacylglycerol--glycerol-3-phosphate	PGS1	NO	#N/A
ENSG00000087191	-0.0988526	8.00088	0.543876	0.460831	1	9606	5705	NULL	17	17q23.3	proteasome (prosome, macropain) 26S subunit, ATPase, 5	protein-coding	PSMC5	proteasome (prosome, macropain) 26S subunit, ATPase, 5	O	26S protease regulatory subunit 8|26S pr	PSMC5	NO	#N/A
ENSG00000087206	0.0177094	3.66787	0.00986945	0.920864	1	9606	51720	NULL	5	5q35.2	ubiquitin interaction motif containing 1	protein-coding	UIMC1	ubiquitin interaction motif containing 1	O	BRCA1-A complex subunit RAP80|receptor a	UIMC1	NO	#N/A
ENSG00000087245	0.183596	9.07797	1.56042	0.211603	1	9606	4313	NULL	16	16q13-q21	matrix metallopeptidase 2 (gelatinase A, 72kDa gelatinase, 72kDa type IV collagenase)	protein-coding	MMP2	matrix metallopeptidase 2 (gelatinase A, 72kDa gelatinase, 72kDa type IV collagenase)	O	72 kDa gelatinase|72 kDa type IV collage	MMP2	NO	#N/A
ENSG00000087253	-0.0704419	0.69301	0.0815734	0.775176	1	9606	54947	NULL	16	16q12.2	lysophosphatidylcholine acyltransferase 2	protein-coding	LPCAT2	lysophosphatidylcholine acyltransferase 2	O	1-acylglycerophosphocholine O-acyltransf	LPCAT2	NO	#N/A
ENSG00000087263	0.0730847	5.74955	0.281576	0.59567	1	9606	55239	NULL	16	16q12.2	2-oxoglutarate and iron-dependent oxygenase domain containing 1	protein-coding	OGFOD1	2-oxoglutarate and iron-dependent oxygenase domain containing 1	O	2-oxoglutarate and iron-dependent oxygen	OGFOD1	NO	#N/A
ENSG00000087266	-0.196945	4.83675	1.92696	0.165091	1	9606	6452	RES4-23	4	4p16.3	SH3-domain binding protein 2	protein-coding	SH3BP2	SH3-domain binding protein 2	O	Abl-SH3 binding protein 2|SH3 domain-bin	SH3BP2	NO	#N/A
ENSG00000087269	-0.05283	5.67659	0.108471	0.741891	1	9606	8602	RES4-25	4	4p16.3	NOP14 nucleolar protein	protein-coding	NOP14	NOP14 nucleolar protein	O	NOP14 homolog|NOP14 nucleolar protein ho	NOP14	NO	#N/A
ENSG00000087274	-0.103019	6.67428	0.592445	0.441475	1	9606	118	RP11-520M5.1	4	4p16.3	adducin 1 (alpha)	protein-coding	ADD1	adducin 1 (alpha)	O	alpha-adducin|erythrocyte adducin alpha	ADD1	NO	#N/A
ENSG00000087299	0.426162	4.46333	8.08516	0.00446291	1	9606	79944	NULL	14	14q21.3	L-2-hydroxyglutarate dehydrogenase	protein-coding	L2HGDH	L-2-hydroxyglutarate dehydrogenase	O	2-hydroxyglutarate dehydrogenase|L-2-hyd	L2HGDH	NO	#N/A
ENSG00000087301	0.412057	3.36402	4.85533	0.0275609	1	9606	57544	NULL	14	14q22.1	thioredoxin domain containing 16	protein-coding	TXNDC16	thioredoxin domain containing 16	O	thioredoxin domain-containing protein 16	TXNDC16	NO	#N/A
ENSG00000087302	-0.0712533	6.34843	0.142775	0.705538	1	9606	51637	CGI-99	14	14q22.1	chromosome 14 open reading frame 166	protein-coding	C14orf166	chromosome 14 open reading frame 166	O	CLE7 homolog|RLL motif containing 1|UPF0	C14orf166	NO	#N/A
ENSG00000087303	0.0148168	7.91493	0.00767419	0.930193	1	9606	22795	NULL	14	14q22.1	nidogen 2 (osteonidogen)	protein-coding	NID2	nidogen 2 (osteonidogen)	O	nidogen-2|osteonidogen	NID2	NO	#N/A
ENSG00000087338	0.0920748	5.08035	0.409578	0.522184	1	9606	64395	NULL	2	2p13.3	germ cell-less, spermatogenesis associated 1	protein-coding	GMCL1	germ cell-less, spermatogenesis associated 1	O	germ cell-less homolog 1|germ cell-less	GMCL1	NO	#N/A
ENSG00000087365	-0.297681	8.48774	3.58565	0.0582806	1	9606	10992	NULL	11	11q13.1	splicing factor 3b, subunit 2, 145kDa	protein-coding	SF3B2	splicing factor 3b, subunit 2, 145kDa	O	SAP 145|pre-mRNA splicing factor SF3b 14	SF3B2	NO	#N/A
ENSG00000087448	0.0520599	6.00244	0.11924	0.729861	1	9606	57542	NULL	12	12p11.22	kelch-like family member 42	protein-coding	KLHL42	kelch-like family member 42	O	cullin-3-binding protein 9|kelch domain	KLHL42	NO	#N/A
ENSG00000087460	-0.173315	9.47545	1.24155	0.265173	1	9606	2778	RP4-543J19.4	20	20q13.3	GNAS complex locus	protein-coding	GNAS	GNAS complex locus	O	adenylate cyclase-stimulating G alpha pr	GNAS	NO	#N/A
ENSG00000087470	0.0176912	7.0071	0.0149536	0.902674	1	9606	10059	NULL	12	12p11.21	dynamin 1-like	protein-coding	DNM1L	dynamin 1-like	O	Dnm1p/Vps1p-like protein|dynamin family	DNM1L	NO	#N/A
ENSG00000087494	0.103254	2.87623	0.299303	0.58432	1	9606	5744	NULL	12	12p12.1-p11.2	parathyroid hormone-like hormone	protein-coding	PTHLH	parathyroid hormone-like hormone	O	PTH-rP|PTH-related protein|osteostatin|p	PTHLH	NO	#N/A
ENSG00000087495	-0.369481	4.46779	6.40587	0.0113744	1	9606	116154	RP5-899C14.1	20	20q13.32-q13.33	phosphatase and actin regulator 3	protein-coding	PHACTR3	phosphatase and actin regulator 3	O	scaffold-associated PP1-inhibiting prote	PHACTR3	NO	#N/A
ENSG00000087502	0.279553	6.34251	4.21796	0.0399981	1	9606	51290	CDA14	12	12p11.22	ERGIC and golgi 2	protein-coding	ERGIC2	ERGIC and golgi 2	O	CD14 protein|endoplasmic reticulum-Golgi	ERGIC2	NO	#N/A
ENSG00000087510	0.167104	3.0947	1.10184	0.293863	1	9606	7022	RP4-539E24.1	20	20q13.2	transcription factor AP-2 gamma (activating enhancer binding protein 2 gamma)	protein-coding	TFAP2C	transcription factor AP-2 gamma (activating enhancer binding protein 2 gamma)	O	activating enhancer-binding protein 2 ga	TFAP2C	NO	#N/A
ENSG00000087586	-0.610676	6.46689	16.9146	3.90998e-05	0.506225	9606	6790	RP5-1167H4.6	20	20q13	aurora kinase A	protein-coding	AURKA	aurora kinase A	O	ARK-1|Aurora-A kinase|IPL1-related kinas	AURKA	NO	#N/A
ENSG00000087589	1.01905	-0.023148	11.6434	0.00064429	1	9606	57091	NULL	20	20q13.31	Cas scaffolding protein family member 4	protein-coding	CASS4	Cas scaffolding protein family member 4	O	HEF-like protein|HEF1-EFS-p130Cas-like p	CASS4	NO	#N/A
ENSG00000087842	0.301478	4.92032	3.44727	0.0633562	1	9606	8544	NULL	X	Xp22.2	pirin (iron-binding nuclear protein)	protein-coding	PIR	pirin (iron-binding nuclear protein)	O	pirin|probable quercetin 2,3-dioxygenase	PIR	NO	#N/A
ENSG00000087884	-0.0352005	3.63675	0.0173714	0.895142	1	9606	28971	PTD015	11	11q14.1	adipogenesis associated, Mth938 domain containing	protein-coding	AAMDC	adipogenesis associated, Mth938 domain containing	O	UPF0366 protein C11orf67|adipogenesis as	AAMDC	NO	#N/A
ENSG00000087903	-0.121034	3.11321	0.549043	0.458709	1	9606	5990	NULL	19	19p13.3	regulatory factor X, 2 (influences HLA class II expression)	protein-coding	RFX2	regulatory factor X, 2 (influences HLA class II expression)	O	DNA binding protein RFX2|DNA-binding pro	RFX2	NO	#N/A
ENSG00000087995	0.0530216	5.49155	0.112844	0.736929	1	9606	339175	HSPC266	17	17q23.2	methyltransferase like 2A	protein-coding	METTL2A	methyltransferase like 2A	O	methyltransferase-like protein 2A	METTL2A	NO	#N/A
ENSG00000088035	0.660737	3.53265	17.2154	3.33719e-05	0.432733	9606	29929	My046	1	1p31.3	ALG6, alpha-1,3-glucosyltransferase	protein-coding	ALG6	ALG6, alpha-1,3-glucosyltransferase	O	Man(9)GlcNAc(2)-PP-Dol alpha-1,3-glucosy	ALG6	NO	#N/A
ENSG00000088038	-0.336191	5.86365	5.5607	0.0183681	1	9606	4849	XXbac-BCX105G6.1	19	19q13.4	CCR4-NOT transcription complex, subunit 3	protein-coding	CNOT3	CCR4-NOT transcription complex, subunit 3	O	CCR4-NOT transcription complex subunit 3	CNOT3	NO	#N/A
ENSG00000088179	0.210392	4.11608	1.65741	0.197953	1	9606	5775	NULL	2	2q14.2	protein tyrosine phosphatase, non-receptor type 4 (megakaryocyte)	protein-coding	PTPN4	protein tyrosine phosphatase, non-receptor type 4 (megakaryocyte)	O	PTPase-MEG1|megakaryocyte phosphatase|me	PTPN4	NO	#N/A
ENSG00000088205	-0.109529	8.00036	0.598306	0.439225	1	9606	8886	NULL	2	2q14.1	DEAD (Asp-Glu-Ala-Asp) box polypeptide 18	protein-coding	DDX18	DEAD (Asp-Glu-Ala-Asp) box polypeptide 18	O	ATP-dependent RNA helicase DDX18|DEAD bo	DDX18	NO	#N/A
ENSG00000088247	-0.354333	8.60308	5.85903	0.0154974	1	9606	8570	NULL	19	19p13.3	KH-type splicing regulatory protein	protein-coding	KHSRP	KH-type splicing regulatory protein	O	FUSE binding protein 2|FUSE-binding prot	KHSRP	NO	#N/A
ENSG00000088256	-0.346584	7.06198	6.36741	0.0116235	1	9606	2767	NULL	19	19p13.3	guanine nucleotide binding protein (G protein), alpha 11 (Gq class)	protein-coding	GNA11	guanine nucleotide binding protein (G protein), alpha 11 (Gq class)	O	G-protein subunit alpha-11|g alpha-11|gu	GNA11	NO	#N/A
ENSG00000088280	-0.0626372	4.21096	0.124558	0.724142	1	9606	55616	NULL	1	1p36.12	ArfGAP with SH3 domain, ankyrin repeat and PH domain 3	protein-coding	ASAP3	ArfGAP with SH3 domain, ankyrin repeat and PH domain 3	O	ARF6 GTPase-activating protein|ArfGAP wi	ASAP3	NO	#N/A
ENSG00000088298	0.03901	4.01162	0.0677314	0.794669	1	9606	55741	UNQ573/PRO1135	20	20q11.22	ER degradation enhancer, mannosidase alpha-like 2	protein-coding	EDEM2	ER degradation enhancer, mannosidase alpha-like 2	O	ER degradation-enhancing alpha-mannosida	EDEM2	NO	#N/A
ENSG00000088305	-0.364065	4.21188	5.44726	0.0195991	1	9606	1789	RP5-1085F17.2	20	20q11.2	DNA (cytosine-5-)-methyltransferase 3 beta	protein-coding	DNMT3B	DNA (cytosine-5-)-methyltransferase 3 beta	O	DNA (cytosine-5)-methyltransferase 3B|DN	DNMT3B	NO	#N/A
ENSG00000088325	-0.306895	8.26842	3.9153	0.0478485	1	9606	22974	RP11-243J16.10-002	20	20q11.2	TPX2, microtubule-associated, homolog (Xenopus laevis)	protein-coding	TPX2	TPX2, microtubule-associated, homolog (Xenopus laevis)	O	TPX2, microtubule-associated protein hom	TPX2	NO	#N/A
ENSG00000088356	-0.188466	4.18005	0.618559	0.431583	1	9606	81572	RP1-310O13.8	20	20q11.21	p53 and DNA-damage regulated 1	protein-coding	PDRG1	p53 and DNA-damage regulated 1	O	p53 and DNA damage regulated 1|p53 and D	PDRG1	NO	#N/A
ENSG00000088367	0.0425236	5.60411	0.0692241	0.79247	1	9606	2036	RP11-234K24.1	20	20q11.2-q12	erythrocyte membrane protein band 4.1-like 1	protein-coding	EPB41L1	erythrocyte membrane protein band 4.1-like 1	O	band 4.1-like protein 1|neuron-type none	EPB41L1	NO	#N/A
ENSG00000088387	-0.123394	5.79173	0.627494	0.428276	1	9606	23348	RP11-155N3.2	13	13q32.3	dedicator of cytokinesis 9	protein-coding	DOCK9	dedicator of cytokinesis 9	O	cdc42 guanine nucleotide exchange factor	DOCK9	NO	#N/A
ENSG00000088448	-0.135249	4.87404	0.554814	0.456357	1	9606	55608	RP11-120J20.3	13	13q34	ankyrin repeat domain 10	protein-coding	ANKRD10	ankyrin repeat domain 10	O	ankyrin repeat domain-containing protein	ANKRD10	NO	#N/A
ENSG00000088451	-0.177187	4.12276	0.967953	0.325191	1	9606	23483	RP11-124B17.2	13	13q32.1	TDP-glucose 4,6-dehydratase	protein-coding	TGDS	TDP-glucose 4,6-dehydratase	O	dTDP-D-glucose 4,6-dehydratase|growth-in	TGDS	NO	#N/A
ENSG00000088538	-0.0835658	0.367062	0.105923	0.744834	1	9606	1795	NULL	3	3p21.2	dedicator of cytokinesis 3	protein-coding	DOCK3	dedicator of cytokinesis 3	O	dedicator of cytokinesis protein 3|modif	DOCK3	NO	#N/A
ENSG00000088543	0.226766	3.2038	2.10687	0.146639	1	9606	51161	NULL	3	3p21.3	chromosome 3 open reading frame 18	protein-coding	C3orf18	chromosome 3 open reading frame 18	O	uncharacterized protein C3orf18	C3orf18	NO	#N/A
ENSG00000088682	0.30855	4.90833	4.61465	0.0317	1	9606	57017	HSPC326	16	16q21	coenzyme Q9 homolog (S. cerevisiae)	protein-coding	COQ9	coenzyme Q9 homolog (S. cerevisiae)	O	ubiquinone biosynthesis protein COQ9, mi	COQ9	NO	#N/A
ENSG00000088727	0.0162204	2.52977	0.00555466	0.940589	1	9606	64147	NULL	3	3p21.31	kinesin family member 9	protein-coding	KIF9	kinesin family member 9	O	kinesin protein 9|kinesin-like protein K	KIF9	NO	#N/A
ENSG00000088756	-0.389519	3.72772	4.87196	0.0272964	1	9606	79822	NULL	18	18p11.31	Rho GTPase activating protein 28	protein-coding	ARHGAP28	Rho GTPase activating protein 28	O	rho GTPase-activating protein 28|rho-typ	ARHGAP28	NO	#N/A
ENSG00000088766	0.0501346	4.96662	0.121597	0.727308	1	9606	54675	NULL	20	20p13-p12.3	cardiolipin synthase 1	protein-coding	CRLS1	cardiolipin synthase 1	O	cardiolipin synthase	CRLS1	NO	#N/A
ENSG00000088808	0.557991	3.61105	12.632	0.000379194	1	9606	23368	NULL	14	14q32.33	protein phosphatase 1, regulatory subunit 13B	protein-coding	PPP1R13B	protein phosphatase 1, regulatory subunit 13B	O	apoptosis-stimulating of p53 protein 1|a	PPP1R13B	NO	#N/A
ENSG00000088812	0.143893	5.69487	1.07993	0.298712	1	9606	8455	NULL	20	20p13	attractin	protein-coding	ATRN	attractin	O	attractin-2|mahogany homolog|mahogany pr	ATRN	NO	#N/A
ENSG00000088826	-0.296665	4.58393	3.24227	0.0717613	1	9606	54498	RP4-779E11.4	20	20p13	spermine oxidase	protein-coding	SMOX	spermine oxidase	O	flavin containing amine oxidase|flavin-c	SMOX	NO	#N/A
ENSG00000088832	-0.0272534	7.93803	0.0180231	0.893205	1	9606	2280	RP11-314N13.2	20	20p13	FK506 binding protein 1A, 12kDa	protein-coding	FKBP1A	FK506 binding protein 1A, 12kDa	O	12 kDa FK506-binding protein|12 kDa FKBP	FKBP1A	NO	#N/A
ENSG00000088833	-0.152952	6.35576	0.986187	0.320676	1	9606	55968	RP4-776F14.2	20	20p13	NSFL1 (p97) cofactor (p47)	protein-coding	NSFL1C	NSFL1 (p97) cofactor (p47)	O	NSFL1 cofactor p47|SHP1 homolog|UBX doma	NSFL1C	NO	#N/A
ENSG00000088836	-0.158921	1.42544	0.607322	0.435798	1	9606	83959	RP4-794I6.3	20	20p12	solute carrier family 4, sodium borate transporter, member 11	protein-coding	SLC4A11	solute carrier family 4, sodium borate transporter, member 11	O	bicarbonate transporter related protein	SLC4A11	NO	#N/A
ENSG00000088854	-0.270964	3.67723	3.16878	0.0750583	1	9606	25943	hCG_39261	20	20p13	chromosome 20 open reading frame 194	protein-coding	C20orf194	chromosome 20 open reading frame 194	O	uncharacterized protein C20orf194	C20orf194	NO	#N/A
ENSG00000088876	0.292468	4.41411	3.14259	0.0762727	1	9606	79175	RP4-734P14.3	20	20p13	zinc finger protein 343	protein-coding	ZNF343	zinc finger protein 343	O	NULL	ZNF343	NO	#N/A
ENSG00000088881	-0.0386611	1.40681	0.0356529	0.850234	1	9606	57593	RP5-860F19.3	20	20p13	early B-cell factor 4	protein-coding	EBF4	early B-cell factor 4	O	EBF-4|OE-4|olf-1/EBF-like 4|transcriptio	EBF4	NO	#N/A
ENSG00000088882	0.231651	5.21763	1.43875	0.230341	1	9606	56265	UNQ3015/PRO9782	20	20p13	carboxypeptidase X (M14 family), member 1	protein-coding	CPXM1	carboxypeptidase X (M14 family), member 1	O	carboxypeptidase-like protein X1|metallo	CPXM1	NO	#N/A
ENSG00000088888	0.238839	6.83202	1.49528	0.2214	1	9606	57506	NULL	20	20p13	mitochondrial antiviral signaling protein	protein-coding	MAVS	mitochondrial antiviral signaling protein	O	CARD adapter inducing interferon beta|CA	MAVS	NO	#N/A
ENSG00000088899	0.707905	4.71765	23.7806	1.07963e-06	0.0142943	9606	9762	RP5-1187M17.10-001	20	20p13	leucine zipper, putative tumor suppressor family member 3	protein-coding	NULL	NULL	NULL	ProSAP/Shank-interacting protein 1|proSA	LZTS3	NO	#N/A
ENSG00000088930	-0.144766	7.22897	1.09846	0.294604	1	9606	22803	RP11-227D2.1	20	20p11.2-p11.1	5'-3' exoribonuclease 2	protein-coding	XRN2	5'-3' exoribonuclease 2	O	DHP protein|Dhm1-like protein (mouse hom	XRN2	NO	#N/A
ENSG00000088970	0.622334	2.71632	14.1835	0.000165815	1	#N/A	#N/A	#N/A	#N/A	#N/A	#N/A	#N/A	#N/A	#N/A	#N/A	#N/A	KIZ	NO	#N/A
ENSG00000088986	-0.296584	7.10283	3.44212	0.0635541	1	9606	8655	NULL	12	12q24.23	dynein, light chain, LC8-type 1	protein-coding	DYNLL1	dynein, light chain, LC8-type 1	O	8 kDa dynein light chain|cytoplasmic dyn	DYNLL1	NO	#N/A
ENSG00000089006	-0.421854	6.04183	7.12826	0.00758785	1	9606	27131	RP11-504H3.2	20	20p11	sorting nexin 5	protein-coding	SNX5	sorting nexin 5	O	sorting nexin-5	SNX5	NO	#N/A
ENSG00000089009	-0.215848	9.84745	1.9223	0.165603	1	9606	6128	NULL	12	12q24.1	ribosomal protein L6	protein-coding	RPL6	ribosomal protein L6	O	60S ribosomal protein L6|DNA-binding pro	RPL6	NO	#N/A
ENSG00000089022	-0.237768	4.71561	2.47668	0.115546	1	9606	8550	NULL	12	12q24.13	mitogen-activated protein kinase-activated protein kinase 5	protein-coding	MAPKAPK5	mitogen-activated protein kinase-activated protein kinase 5	O	MAP kinase-activated protein kinase 5|MA	MAPKAPK5	NO	#N/A
ENSG00000089041	0.269775	2.96936	2.41068	0.12051	1	9606	5027	NULL	12	12q24	purinergic receptor P2X, ligand-gated ion channel, 7	protein-coding	P2RX7	purinergic receptor P2X, ligand-gated ion channel, 7	O	ATP receptor|P2X purinoceptor 7|P2X7 rec	P2RX7	NO	#N/A
ENSG00000089048	-0.238292	5.41358	2.78846	0.0949452	1	9606	51575	HDCMC28P	20	20p12.1	ESF1, nucleolar pre-rRNA processing protein, homolog (S. cerevisiae)	protein-coding	ESF1	ESF1, nucleolar pre-rRNA processing protein, homolog (S. cerevisiae)	O	ABT1-associated protein|ESF1 homolog	ESF1	NO	#N/A
ENSG00000089050	0.36254	5.44974	5.73279	0.016651	1	9606	10741	NULL	20	20p11.2	retinoblastoma binding protein 9	protein-coding	RBBP9	retinoblastoma binding protein 9	O	B5T overexpressed gene protein|B5T-overe	RBBP9	NO	#N/A
ENSG00000089053	-0.17476	6.77184	1.69639	0.192761	1	9606	51433	NULL	12	12q24.31	anaphase promoting complex subunit 5	protein-coding	ANAPC5	anaphase promoting complex subunit 5	O	anaphase-promoting complex subunit 5|cyc	ANAPC5	NO	#N/A
ENSG00000089057	0.217691	5.7296	2.32055	0.127675	1	9606	9962	RP1-237C24.1	20	20p13	solute carrier family 23 (nucleobase transporters), member 2	protein-coding	SLC23A2	solute carrier family 23 (nucleobase transporters), member 2	O	Na(+)/L-ascorbic acid transporter 2|hSVC	SLC23A2	NO	#N/A
ENSG00000089060	0.176845	4.3746	1.40855	0.235297	1	#N/A	#N/A	#N/A	#N/A	#N/A	#N/A	#N/A	#N/A	#N/A	#N/A	#N/A	SLC8B1	NO	#N/A
ENSG00000089063	0.505609	6.21393	8.54506	0.00346462	1	9606	29058	RP5-1116H23.2	20	20p13	transmembrane protein 230	protein-coding	TMEM230	transmembrane protein 230	O	UPF0414 transmembrane protein C20orf30	TMEM230	NO	#N/A
ENSG00000089091	-0.0568984	0.938063	0.0640983	0.800132	1	9606	55184	NULL	20	20p11.23	double zinc ribbon and ankyrin repeat domains 1	protein-coding	DZANK1	double zinc ribbon and ankyrin repeat domains 1	O	ankyrin repeat domain 64|ankyrin repeat-	DZANK1	NO	#N/A
ENSG00000089094	-0.251573	5.77644	2.86528	0.09051	1	9606	84678	NULL	12	12q24.31	lysine (K)-specific demethylase 2B	protein-coding	KDM2B	lysine (K)-specific demethylase 2B	O	CXXC-type zinc finger protein 2|F-box an	KDM2B	NO	#N/A
ENSG00000089123	0.162633	3.11754	0.801017	0.37079	1	9606	55617	RP4-585I14.1	20	20p12.1	taspase, threonine aspartase, 1	protein-coding	TASP1	taspase, threonine aspartase, 1	O	taspase 1|taspase-1|threonine aspartase	TASP1	NO	#N/A
ENSG00000089127	-1.87515	6.64143	114.597	9.641e-27	1.31677e-22	9606	4938	NULL	12	12q24.2	2'-5'-oligoadenylate synthetase 1, 40/46kDa	protein-coding	OAS1	2'-5'-oligoadenylate synthetase 1, 40/46kDa	O	(2-5')oligo(A) synthase 1|(2-5')oligo(A)	OAS1	DOWN	OAS1
ENSG00000089154	-0.0840474	8.19778	0.166108	0.683595	1	9606	10985	NULL	12	12q24.2	GCN1 general control of amino-acid synthesis 1-like 1 (yeast)	protein-coding	GCN1L1	GCN1 general control of amino-acid synthesis 1-like 1 (yeast)	O	GCN1 (general control of amino-acid synt	GCN1L1	NO	#N/A
ENSG00000089157	-0.0110777	10.3594	0.00629536	0.93676	1	9606	6175	NULL	12	12q24.2	ribosomal protein, large, P0	protein-coding	RPLP0	ribosomal protein, large, P0	O	60S acidic ribosomal protein P0|60S ribo	RPLP0	NO	#N/A
ENSG00000089159	0.0715677	8.06152	0.286329	0.592583	1	9606	5829	hCG_1778014	12	12q24.31	paxillin	protein-coding	PXN	paxillin	O	NULL	PXN	NO	#N/A
ENSG00000089177	0.144502	4.21999	1.00193	0.316843	1	9606	55614	RP5-971B4.1	20	20p11.23	kinesin family member 16B	protein-coding	KIF16B	kinesin family member 16B	O	kinesin motor protein|kinesin-like prote	KIF16B	NO	#N/A
ENSG00000089195	0.0361582	6.11149	0.0710168	0.789862	1	9606	51605	CGI-09	20	20p12.3	tRNA methyltransferase 6 homolog (S. cerevisiae)	protein-coding	TRMT6	tRNA methyltransferase 6 homolog (S. cerevisiae)	O	tRNA (adenine(58)-N(1))-methyltransferas	TRMT6	NO	#N/A
ENSG00000089199	0.00460815	1.49278	0.000269865	0.986893	1	9606	1114	NULL	20	20pter-p12	chromogranin B (secretogranin 1)	protein-coding	CHGB	chromogranin B (secretogranin 1)	O	cgB|chromogranin-B|secretogranin B|secre	CHGB	NO	#N/A
ENSG00000089220	0.0603112	6.41544	0.138868	0.709409	1	9606	5037	NULL	12	12q24.23	phosphatidylethanolamine binding protein 1	protein-coding	PEBP1	phosphatidylethanolamine binding protein 1	O	Raf kinase inhibitory protein|hippocampa	PEBP1	NO	#N/A
ENSG00000089234	0.024222	4.6591	0.0281964	0.866648	1	9606	8315	NULL	12	12q24	BRCA1 associated protein	protein-coding	BRAP	BRCA1 associated protein	O	BRCA1-associated protein|RING finger pro	BRAP	NO	#N/A
ENSG00000089248	-0.129113	5.90966	0.208114	0.648249	1	9606	10961	NULL	12	12q24.13	endoplasmic reticulum protein 29	protein-coding	ERP29	endoplasmic reticulum protein 29	O	endoplasmic reticulum lumenal protein ER	ERP29	NO	#N/A
ENSG00000089280	-0.253433	9.12789	1.47675	0.224283	1	9606	2521	NULL	16	16p11.2	fused in sarcoma	protein-coding	FUS	fused in sarcoma	O	75 kDa DNA-pairing protein|RNA-binding p	FUS	NO	#N/A
ENSG00000089289	-0.262057	4.78881	3.03209	0.081633	1	9606	3476	RP13-46G5.1	X	Xq13.1-q13.3	immunoglobulin (CD79A) binding protein 1	protein-coding	IGBP1	immunoglobulin (CD79A) binding protein 1	O	B cell signal transduction molecule alph	IGBP1	NO	#N/A
ENSG00000089327	-0.133524	5.82224	0.314275	0.575069	1	9606	53827	HSPC113	19	19q13.12	FXYD domain containing ion transport regulator 5	protein-coding	FXYD5	FXYD domain containing ion transport regulator 5	O	FXYD domain-containing ion transport reg	FXYD5	NO	#N/A
ENSG00000089335	0.239283	4.54031	2.66165	0.102794	1	9606	55900	NULL	19	19q13.11	zinc finger protein 302	protein-coding	ZNF302	zinc finger protein 302	O	zinc finger protein 327	ZNF302	NO	#N/A
ENSG00000089351	0.0143912	5.63787	0.0106869	0.917663	1	9606	57655	NULL	19	19q13.13	GRAM domain containing 1A	protein-coding	GRAMD1A	GRAM domain containing 1A	O	GRAM domain-containing protein 1A	GRAMD1A	NO	#N/A
ENSG00000089472	0.357055	3.38969	5.28981	0.0214506	1	9606	9843	RP13-238N7.1	X	Xq11-q12	hephaestin	protein-coding	HEPH	hephaestin	O	NULL	HEPH	NO	#N/A
ENSG00000089486	0.227417	5.13903	2.66782	0.102396	1	9606	29965	NULL	16	16p13.3	cell death-inducing p53 target 1	protein-coding	CDIP1	cell death-inducing p53 target 1	O	LITAF-like protein|cell death inducing p	CDIP1	NO	#N/A
ENSG00000089597	0.058843	9.25929	0.19094	0.662135	1	9606	23193	NULL	11	11q12.3	glucosidase, alpha; neutral AB	protein-coding	GANAB	glucosidase, alpha; neutral AB	O	alpha glucosidase II alpha subunit|alpha	GANAB	NO	#N/A
ENSG00000089639	-0.167996	2.78607	0.954668	0.328534	1	9606	51291	NULL	19	19p13.11	GEM interacting protein	protein-coding	GMIP	GEM interacting protein	O	GEM-interacting protein	GMIP	NO	#N/A
ENSG00000089682	0.298294	3.86191	3.62384	0.0569573	1	9606	55285	RP13-383K5.1	X	Xq22.3	RNA binding motif protein 41	protein-coding	RBM41	RNA binding motif protein 41	O	RNA-binding motif protein 41|RNA-binding	RBM41	NO	#N/A
ENSG00000089685	-0.311148	7.7017	4.49877	0.0339193	1	9606	332	NULL	17	17q25	baculoviral IAP repeat containing 5	protein-coding	BIRC5	baculoviral IAP repeat containing 5	O	apoptosis inhibitor 4|apoptosis inhibito	BIRC5	NO	#N/A
ENSG00000089693	-0.162951	8.12323	0.951043	0.329454	1	9606	8079	NULL	12	12p13	myeloid leukemia factor 2	protein-coding	MLF2	myeloid leukemia factor 2	O	myelodysplasia-myeloid leukemia factor 2	MLF2	NO	#N/A
ENSG00000089723	0.40148	2.43536	4.1943	0.04056	1	9606	78990	NULL	14	14q32.12	OTU domain, ubiquitin aldehyde binding 2	protein-coding	OTUB2	OTU domain, ubiquitin aldehyde binding 2	O	OTU domain-containing ubiquitin aldehyde	OTUB2	NO	#N/A
ENSG00000089737	-0.422513	7.58082	9.92247	0.00163273	1	9606	57062	NULL	14	14q32	DEAD (Asp-Glu-Ala-Asp) box polypeptide 24	protein-coding	DDX24	DEAD (Asp-Glu-Ala-Asp) box polypeptide 24	O	ATP-dependent RNA helicase DDX24|DEAD bo	DDX24	NO	#N/A
ENSG00000089775	0.402201	3.26349	6.00365	0.0142763	1	9606	7597	NULL	14	14q23-q24	zinc finger and BTB domain containing 25	protein-coding	ZBTB25	zinc finger and BTB domain containing 25	O	zinc finger and BTB domain-containing pr	ZBTB25	NO	#N/A
ENSG00000089818	0.000488009	5.58587	1.26058e-05	0.997167	1	9606	25977	NULL	12	12p13.31	NECAP endocytosis associated 1	protein-coding	NECAP1	NECAP endocytosis associated 1	O	NECAP endocytosis-associated protein 1|N	NECAP1	NO	#N/A
ENSG00000089876	-0.328417	4.46563	4.93077	0.0263826	1	9606	55760	NULL	10	10q26.2	DEAH (Asp-Glu-Ala-His) box polypeptide 32	protein-coding	DHX32	DEAH (Asp-Glu-Ala-His) box polypeptide 32	O	DEAD/H (Asp-Glu-Ala-Asp/His) box polypep	DHX32	NO	#N/A
ENSG00000089902	-0.0436637	6.0618	0.0946578	0.758337	1	9606	23186	NULL	14	14q32.31	REST corepressor 1	protein-coding	RCOR1	REST corepressor 1	O	NULL	RCOR1	NO	#N/A
ENSG00000089916	0.339137	6.26317	3.6251	0.0569141	1	9606	55668	NULL	14	14q24.3	G patch domain containing 2-like	protein-coding	GPATCH2L	G patch domain containing 2-like	O	G patch domain-containing protein 2-like	GPATCH2L	NO	#N/A
ENSG00000090006	-0.0532588	6.09536	0.13119	0.717201	1	9606	8425	NULL	19	19q13.1-q13.2	latent transforming growth factor beta binding protein 4	protein-coding	LTBP4	latent transforming growth factor beta binding protein 4	O	latent transforming growth factor-beta b	LTBP4	NO	#N/A
ENSG00000090013	0.292627	4.3885	2.40819	0.120702	1	9606	645	NULL	19	19q13.1-q13.2	biliverdin reductase B (flavin reductase (NADPH))	protein-coding	BLVRB	biliverdin reductase B (flavin reductase (NADPH))	O	BVR-B|FR|GHBP|NADPH-dependent diaphorase	BLVRB	NO	#N/A
ENSG00000090020	-0.160352	6.01515	0.622745	0.430029	1	9606	6548	RP4-633N17.1	1	1p36.1-p35	solute carrier family 9, subfamily A (NHE1, cation proton antiporter 1), member 1	protein-coding	SLC9A1	solute carrier family 9, subfamily A (NHE1, cation proton antiporter 1), member 1	O	Na(+)/H(+) exchanger 1|Na-Li countertran	SLC9A1	NO	#N/A
ENSG00000090054	0.0154599	6.20667	0.012001	0.912767	1	9606	10558	RP11-118F2.1	9	9q22.2	serine palmitoyltransferase, long chain base subunit 1	protein-coding	SPTLC1	serine palmitoyltransferase, long chain base subunit 1	O	LCB 1|SPT 1|long chain base biosynthesis	SPTLC1	NO	#N/A
ENSG00000090060	-0.0572623	8.41401	0.152563	0.696098	1	9606	10914	NULL	14	14q32.31	poly(A) polymerase alpha	protein-coding	PAPOLA	poly(A) polymerase alpha	O	PAP-alpha|polynucleotide adenylyltransfe	PAPOLA	NO	#N/A
ENSG00000090061	-0.0453037	6.42043	0.108587	0.741758	1	9606	8812	NULL	14	14q32	cyclin K	protein-coding	CCNK	cyclin K	O	cyclin-K	CCNK	NO	#N/A
ENSG00000090097	-0.158957	5.9558	1.23597	0.266249	1	9606	57060	NULL	3	3p21	poly(rC) binding protein 4	protein-coding	PCBP4	poly(rC) binding protein 4	O	LYST-interacting protein|RNA binding pro	PCBP4	NO	#N/A
ENSG00000090238	-0.113086	0.568612	0.210072	0.646711	1	9606	83719	FKSG5	16	16p11.2	yippee-like 3 (Drosophila)	protein-coding	YPEL3	yippee-like 3 (Drosophila)	O	protein yippee-like 3	YPEL3	NO	#N/A
ENSG00000090263	-0.0261345	5.03604	0.0182564	0.89252	1	9606	51650	CGI-139	7	7q34	mitochondrial ribosomal protein S33	protein-coding	MRPS33	mitochondrial ribosomal protein S33	O	28S ribosomal protein S33, mitochondrial	MRPS33	NO	#N/A
ENSG00000090266	-0.186504	6.23356	0.42308	0.515404	1	9606	4708	NULL	7	7q34	NADH dehydrogenase (ubiquinone) 1 beta subcomplex, 2, 8kDa	protein-coding	NDUFB2	NADH dehydrogenase (ubiquinone) 1 beta subcomplex, 2, 8kDa	O	NADH dehydrogenase [ubiquinone] 1 beta s	NDUFB2	NO	#N/A
ENSG00000090273	-0.176551	7.62552	1.59542	0.206553	1	9606	10726	NULL	1	1p35-p34	nuclear distribution C homolog (A. nidulans)	protein-coding	NUDC	nuclear distribution C homolog (A. nidulans)	O	nuclear distribution gene C homolog|nucl	NUDC	NO	#N/A
ENSG00000090316	-0.308525	5.50318	5.03091	0.0248989	1	9606	10296	HLC10	4	4p16.3	macrophage erythroblast attacher	protein-coding	MAEA	macrophage erythroblast attacher	O	GID complex subunit 9, FYV10 homolog|cel	MAEA	NO	#N/A
ENSG00000090372	-0.193798	7.15473	2.07904	0.149334	1	9606	29888	NULL	19	19q13.2	striatin, calmodulin binding protein 4	protein-coding	STRN4	striatin, calmodulin binding protein 4	O	striatin-4	STRN4	NO	#N/A
ENSG00000090376	-0.0877319	3.88339	0.341217	0.559128	1	9606	11213	NULL	12	12q14.3	interleukin-1 receptor-associated kinase 3	protein-coding	IRAK3	interleukin-1 receptor-associated kinase 3	O	IL-1 receptor-associated kinase M	IRAK3	NO	#N/A
ENSG00000090432	0.202695	5.67321	2.02267	0.154966	1	9606	79594	NULL	1	1p36.12	mitochondrial E3 ubiquitin protein ligase 1	protein-coding	MUL1	mitochondrial E3 ubiquitin protein ligase 1	O	E3 SUMO-protein ligase MUL1|E3 ubiquitin	MUL1	NO	#N/A
ENSG00000090447	-0.0751768	4.86114	0.27857	0.59764	1	9606	7023	NULL	16	16p13	transcription factor AP-4 (activating enhancer binding protein 4)	protein-coding	TFAP4	transcription factor AP-4 (activating enhancer binding protein 4)	O	activating enhancer-binding protein 4|cl	TFAP4	NO	#N/A
ENSG00000090470	0.0366226	5.97151	0.0715608	0.789078	1	9606	10081	NULL	15	15q22.31	programmed cell death 7	protein-coding	PDCD7	programmed cell death 7	O	U11/U12 snRNP 59K|apoptosis-related prot	PDCD7	NO	#N/A
ENSG00000090487	-0.00186892	6.05804	0.000104762	0.991834	1	9606	51324	BM-019	15	15q21-q22	spastic paraplegia 21 (autosomal recessive, Mast syndrome)	protein-coding	SPG21	spastic paraplegia 21 (autosomal recessive, Mast syndrome)	O	acid cluster protein 33|maspardin|spasti	SPG21	NO	#N/A
ENSG00000090520	-0.712798	7.15057	21.655	3.26358e-06	0.0429944	9606	51726	PSEC0121	3	3q27.3	DnaJ (Hsp40) homolog, subfamily B, member 11	protein-coding	DNAJB11	DnaJ (Hsp40) homolog, subfamily B, member 11	O	APOBEC1-binding protein 2|DnaJ protein 9	DNAJB11	NO	#N/A
ENSG00000090530	0.285771	5.67532	3.29803	0.0693628	1	#N/A	#N/A	#N/A	#N/A	#N/A	#N/A	#N/A	#N/A	#N/A	#N/A	#N/A	P3H2	NO	#N/A
ENSG00000090554	-0.455224	1.72776	4.91704	0.026593	1	9606	2323	NULL	19	19q13.3	fms-related tyrosine kinase 3 ligand	protein-coding	FLT3LG	fms-related tyrosine kinase 3 ligand	O	flt3 ligand	FLT3LG	NO	#N/A
ENSG00000090565	-0.790597	5.18706	27.8642	1.30136e-07	0.00173614	9606	9727	NULL	16	16p13.3	RAB11 family interacting protein 3 (class II)	protein-coding	RAB11FIP3	RAB11 family interacting protein 3 (class II)	O	EF hands-containing Rab-interacting prot	RAB11FIP3	NO	#N/A
ENSG00000090581	-0.234473	4.26999	1.15344	0.28283	1	9606	84572	CAB56184	16	16p13.3	N-acetylglucosamine-1-phosphate transferase, gamma subunit	protein-coding	GNPTG	N-acetylglucosamine-1-phosphate transferase, gamma subunit	O	N-acetylglucosamine-1-phosphotransferase	GNPTG	NO	#N/A
ENSG00000090612	-0.0944181	4.41281	0.330001	0.565659	1	9606	10795	NULL	12	12q24.33	zinc finger protein 268	protein-coding	ZNF268	zinc finger protein 268	O	zinc finger protein 3|zinc finger protei	ZNF268	NO	#N/A
ENSG00000090615	-0.192581	7.21658	0.725561	0.394326	1	9606	2802	NULL	12	12q24.33	golgin A3	protein-coding	GOLGA3	golgin A3	O	Golgi membrane associated protein|Golgi	GOLGA3	NO	#N/A
ENSG00000090621	-0.481136	7.3094	13.25	0.000272574	1	9606	8761	NULL	1	1p34.2	poly(A) binding protein, cytoplasmic 4 (inducible form)	protein-coding	PABPC4	poly(A) binding protein, cytoplasmic 4 (inducible form)	O	PABP-4|activated-platelet protein 1|indu	PABPC4	NO	#N/A
ENSG00000090661	-0.508119	2.71864	9.24545	0.00236081	1	9606	79603	NULL	19	19p13.2	ceramide synthase 4	protein-coding	CERS4	ceramide synthase 4	O	LAG1 homolog, ceramide synthase 4|LAG1 l	CERS4	NO	#N/A
ENSG00000090674	-0.0163628	3.47847	0.0108484	0.917046	1	9606	57192	MSTP080	19	19p13.2	mucolipin 1	protein-coding	MCOLN1	mucolipin 1	O	mucolipidin|mucolipidosis type IV protei	MCOLN1	NO	#N/A
ENSG00000090686	-0.0148728	6.07935	0.0115211	0.914522	1	9606	84196	NULL	1	1p36.12	ubiquitin specific peptidase 48	protein-coding	USP48	ubiquitin specific peptidase 48	O	deubiquitinating enzyme 48|ubiquitin car	USP48	NO	#N/A
ENSG00000090776	-0.03367	6.44288	0.0596606	0.807033	1	9606	1947	RP3-496G1.1	X	Xq12	ephrin-B1	protein-coding	EFNB1	ephrin-B1	O	EFL-3|ELK ligand|LERK-2|eph-related rece	EFNB1	NO	#N/A
ENSG00000090857	-0.0989438	5.60907	0.360867	0.548025	1	9606	55066	NULL	16	16q22.1	pyruvate dehydrogenase phosphatase regulatory subunit	protein-coding	PDPR	pyruvate dehydrogenase phosphatase regulatory subunit	O	pyruvate dehydrogenase phosphatase regul	PDPR	NO	#N/A
ENSG00000090861	0.0578722	7.5779	0.163381	0.686063	1	9606	16	NULL	16	16q22	alanyl-tRNA synthetase	protein-coding	AARS	alanyl-tRNA synthetase	O	alaRS|alanine tRNA ligase 1, cytoplasmic	AARS	NO	#N/A
ENSG00000090863	0.118454	7.72475	0.576636	0.447634	1	9606	2734	NULL	16	16q22.3	golgi glycoprotein 1	protein-coding	GLG1	golgi glycoprotein 1	O	E-selectin ligand 1|Golgi apparatus prot	GLG1	NO	#N/A
ENSG00000090889	-0.228419	6.73556	2.31562	0.12808	1	9606	24137	NULL	X	Xq13.1	kinesin family member 4A	protein-coding	KIF4A	kinesin family member 4A	O	chromokinesin-A|chromosome-associated ki	KIF4A	NO	#N/A
ENSG00000090905	-0.350716	6.60202	6.77659	0.0092361	1	9606	27327	NULL	16	16p11.2	trinucleotide repeat containing 6A	protein-coding	TNRC6A	trinucleotide repeat containing 6A	O	CAG repeat protein 26|EDIE|EMSY interact	TNRC6A	NO	#N/A
ENSG00000090924	-0.256298	5.60155	2.26952	0.131941	1	9606	64857	NULL	19	19q13.2	pleckstrin homology domain containing, family G (with RhoGef domain) member 2	protein-coding	PLEKHG2	pleckstrin homology domain containing, family G (with RhoGef domain) member 2	O	PH domain-containing family G member 2|c	PLEKHG2	NO	#N/A
ENSG00000090971	-0.517842	4.77346	5.39285	0.0202194	1	9606	57106	NULL	19	19q13.42	N-acetyltransferase 14 (GCN5-related, putative)	protein-coding	NAT14	N-acetyltransferase 14 (GCN5-related, putative)	O	K562 cell-derived leucine-zipper-like pr	NAT14	NO	#N/A
ENSG00000090975	-0.512248	3.95519	10.127	0.00146111	1	9606	57605	NULL	12	12q24.31	phosphatidylinositol transfer protein, membrane-associated 2	protein-coding	PITPNM2	phosphatidylinositol transfer protein, membrane-associated 2	O	PITPnm 2|PYK2 N-terminal domain-interact	PITPNM2	NO	#N/A
ENSG00000090989	0.0306357	5.68258	0.0424774	0.836712	1	9606	55763	BM-012	4	4q12	exocyst complex component 1	protein-coding	EXOC1	exocyst complex component 1	O	SEC3-like 1|exocyst complex component Se	EXOC1	NO	#N/A
ENSG00000091009	-0.219699	5.61393	2.04286	0.152922	1	9606	54439	NULL	5	5q32	RNA binding motif protein 27	protein-coding	RBM27	RNA binding motif protein 27	O	RNA-binding motif protein 27|RNA-binding	RBM27	NO	#N/A
ENSG00000091039	0.13112	7.09365	0.702032	0.402102	1	9606	114882	NULL	12	12q14	oxysterol binding protein-like 8	protein-coding	OSBPL8	oxysterol binding protein-like 8	O	ORP-8|OSBP-related protein 8|oxysterol-b	OSBPL8	NO	#N/A
ENSG00000091073	-0.253433	4.5785	2.44145	0.118167	1	9606	113878	NULL	7	7q11.23	deltex homolog 2 (Drosophila)	protein-coding	DTX2	deltex homolog 2 (Drosophila)	O	deltex2|hDTX2|probable E3 ubiquitin-prot	DTX2	NO	#N/A
ENSG00000091127	-0.0320916	5.26681	0.040108	0.84127	1	9606	54517	NULL	7	7q22.3	pseudouridylate synthase 7 homolog (S. cerevisiae)	protein-coding	PUS7	pseudouridylate synthase 7 homolog (S. cerevisiae)	O	pseudouridylate synthase 7 homolog	PUS7	NO	#N/A
ENSG00000091129	-0.247232	3.83709	2.43246	0.118846	1	9606	4897	NULL	7	7q31	neuronal cell adhesion molecule	protein-coding	NRCAM	neuronal cell adhesion molecule	O	NgCAM-related cell adhesion molecule|neu	NRCAM	NO	#N/A
ENSG00000091136	0.177747	9.60347	1.7131	0.190584	1	9606	3912	NULL	7	7q22	laminin, beta 1	protein-coding	LAMB1	laminin, beta 1	O	laminin B1 chain|laminin subunit beta-1	LAMB1	NO	#N/A
ENSG00000091137	0.712268	1.69452	12.8756	0.000332899	1	9606	5172	NULL	7	7q31	solute carrier family 26, member 4	protein-coding	SLC26A4	solute carrier family 26, member 4	O	pendrin|sodium-independent chloride/iodi	SLC26A4	NO	#N/A
ENSG00000091140	0.0642461	6.43247	0.206863	0.649237	1	9606	1738	tcag7.39	7	7q31-q32	dihydrolipoamide dehydrogenase	protein-coding	DLD	dihydrolipoamide dehydrogenase	O	E3 component of pyruvate dehydrogenase c	DLD	NO	#N/A
ENSG00000091157	0.0083818	3.74865	0.00282409	0.957619	1	9606	23335	NULL	18	18q21.31	WD repeat domain 7	protein-coding	WDR7	WD repeat domain 7	O	TGF-beta resistance associated|TGF-beta	WDR7	NO	#N/A
ENSG00000091164	-0.0321631	5.78193	0.0569049	0.811456	1	9606	9352	NULL	18	18q21.31	thioredoxin-like 1	protein-coding	TXNL1	thioredoxin-like 1	O	32 kDa thioredoxin-related protein|thior	TXNL1	NO	#N/A
ENSG00000091262	0.84424	0.74671	11.3113	0.000770354	1	9606	368	NULL	16	16p13.1	ATP-binding cassette, sub-family C (CFTR/MRP), member 6	protein-coding	ABCC6	ATP-binding cassette, sub-family C (CFTR/MRP), member 6	O	ATP-binding cassette sub-family C member	ABCC6	NO	#N/A
ENSG00000091317	0.197697	6.53433	1.54561	0.213785	1	9606	54918	NULL	3	3p22.3	CKLF-like MARVEL transmembrane domain containing 6	protein-coding	CMTM6	CKLF-like MARVEL transmembrane domain containing 6	O	CKLF-like MARVEL transmembrane domain-co	CMTM6	NO	#N/A
ENSG00000091409	-0.32674	8.92008	3.53079	0.060239	1	9606	3655	NULL	2	2q31.1	integrin, alpha 6	protein-coding	ITGA6	integrin, alpha 6	O	CD49 antigen-like family member F|integr	ITGA6	NO	#N/A
ENSG00000091428	0.641795	1.36582	8.50201	0.00354754	1	9606	11069	NULL	2	2q31-q32	Rap guanine nucleotide exchange factor (GEF) 4	protein-coding	RAPGEF4	Rap guanine nucleotide exchange factor (GEF) 4	O	EPAC 2|RAP guanine-nucleotide-exchange f	RAPGEF4	NO	#N/A
ENSG00000091436	0.202934	7.85809	1.4166	0.233964	1	#N/A	#N/A	#N/A	#N/A	#N/A	#N/A	#N/A	#N/A	#N/A	#N/A	#N/A	pk	NO	#N/A
ENSG00000091483	-0.119823	5.96322	0.537165	0.46361	1	9606	2271	NULL	1	1q42.1	fumarate hydratase	protein-coding	FH	fumarate hydratase	O	fumarase|fumarate hydratase, mitochondri	FH	NO	#N/A
ENSG00000091490	0.320548	4.6262	4.67907	0.0305323	1	9606	23231	NULL	4	4p15.2	sel-1 suppressor of lin-12-like 3 (C. elegans)	protein-coding	SEL1L3	sel-1 suppressor of lin-12-like 3 (C. elegans)	O	protein sel-1 homolog 3|suppressor of li	SEL1L3	NO	#N/A
ENSG00000091527	-0.0629453	7.47323	0.226483	0.634144	1	9606	55573	NULL	3	3q22.1	CDV3 homolog (mouse)	protein-coding	CDV3	CDV3 homolog (mouse)	O	carnitine deficiency-associated gene exp	CDV3	NO	#N/A
ENSG00000091542	-0.258071	5.63596	3.11873	0.0773969	1	9606	54890	NULL	17	17p11.2|17p11.2	alkB, alkylation repair homolog 5 (E. coli)	protein-coding	ALKBH5	alkB, alkylation repair homolog 5 (E. coli)	O	RNA demethylase ALKBH5|alkylated DNA rep	ALKBH5	NO	#N/A
ENSG00000091592	0.412995	2.98593	6.32418	0.0119102	1	9606	22861	NULL	17	17p13.2	NLR family, pyrin domain containing 1	protein-coding	NLRP1	NLR family, pyrin domain containing 1	O	NACHT, LRR and PYD containing protein 1|	NLRP1	NO	#N/A
ENSG00000091622	0.182563	3.09121	0.84601	0.357684	1	9606	83394	NULL	17	17p13	PITPNM family member 3	protein-coding	PITPNM3	PITPNM family member 3	O	NIR-1|PITPnm 3|PYK2 N-terminal domain-in	PITPNM3	NO	#N/A
ENSG00000091640	0.245609	4.73847	2.19705	0.138276	1	9606	9552	NULL	17	17p13.2	sperm associated antigen 7	protein-coding	SPAG7	sperm associated antigen 7	O	sperm-associated antigen 7	SPAG7	NO	#N/A
ENSG00000091651	-0.182492	4.5379	0.608323	0.43542	1	9606	23594	NULL	16	16q12	origin recognition complex, subunit 6	protein-coding	ORC6	origin recognition complex, subunit 6	O	origin recognition complex subunit 6	ORC6	NO	#N/A
ENSG00000091656	-0.249116	2.21386	1.61233	0.204165	1	9606	79776	NULL	8	8q21.11	zinc finger homeobox 4	protein-coding	ZFHX4	zinc finger homeobox 4	O	zinc finger homeobox protein 4|zinc fing	ZFHX4	NO	#N/A
ENSG00000091732	0.0501334	5.21271	0.113865	0.735786	1	9606	51530	HSPC216	7	7q32.2	zinc finger, C3HC-type containing 1	protein-coding	ZC3HC1	zinc finger, C3HC-type containing 1	O	hNIPA|hematopoietic stem/progenitor cell	ZC3HC1	NO	#N/A
ENSG00000091844	0.314848	4.85615	4.49821	0.0339303	1	9606	26575	NULL	6	6q25.3	regulator of G-protein signaling 17	protein-coding	RGS17	regulator of G-protein signaling 17	O	NULL	RGS17	NO	#N/A
ENSG00000091879	0.0350876	1.30233	0.025021	0.874315	1	9606	285	NULL	8	8p23.1	angiopoietin 2	protein-coding	ANGPT2	angiopoietin 2	O	ANG-2|Tie2-ligand|angiopoietin-2|angiopo	ANGPT2	NO	#N/A
ENSG00000091947	-0.148313	5.03182	0.925543	0.336024	1	9606	84336	NULL	17	17q21.31	transmembrane protein 101	protein-coding	TMEM101	transmembrane protein 101	O	putative NF-kappa-B-activating protein 1	TMEM101	NO	#N/A
ENSG00000091986	-0.054893	5.64697	0.124611	0.724086	1	9606	151887	HBE245	3	3q13.2	coiled-coil domain containing 80	protein-coding	CCDC80	coiled-coil domain containing 80	O	coiled-coil domain-containing protein 80	CCDC80	NO	#N/A
ENSG00000092010	-0.2929	6.4522	1.3019	0.253866	1	9606	5720	NULL	14	14q11.2	proteasome (prosome, macropain) activator subunit 1 (PA28 alpha)	protein-coding	PSME1	proteasome (prosome, macropain) activator subunit 1 (PA28 alpha)	O	11S regulator complex alpha subunit|11S	PSME1	NO	#N/A
ENSG00000092020	-0.00881839	4.94598	0.00390247	0.950189	1	9606	55012	NULL	14	14q13.2	protein phosphatase 2, regulatory subunit B'', gamma	protein-coding	PPP2R3C	protein phosphatase 2, regulatory subunit B'', gamma	O	protein phosphatase 2 (formerly 2A), reg	PPP2R3C	NO	#N/A
ENSG00000092036	0.184883	4.38004	1.33507	0.247905	1	9606	54930	NULL	14	14q11.2	HAUS augmin-like complex, subunit 4	protein-coding	HAUS4	HAUS augmin-like complex, subunit 4	O	HAUS augmin-like complex subunit 4|homol	HAUS4	NO	#N/A
ENSG00000092051	0.580504	2.55817	9.28992	0.00230419	1	9606	84502	NULL	14	14q11	junctophilin 4	protein-coding	JPH4	junctophilin 4	O	JP-4|junctophilin like 1|junctophilin-4|	JPH4	NO	#N/A
ENSG00000092068	-0.271218	4.92023	2.43401	0.118729	1	9606	23428	NULL	14	14q11.2	solute carrier family 7 (amino acid transporter light chain, L system), member 8	protein-coding	SLC7A8	solute carrier family 7 (amino acid transporter light chain, L system), member 8	O	L-type amino acid transporter 2|integral	SLC7A8	NO	#N/A
ENSG00000092094	0.112993	4.40617	0.514599	0.473155	1	9606	55644	NULL	14	14q11.2	O-sialoglycoprotein endopeptidase	protein-coding	OSGEP	O-sialoglycoprotein endopeptidase	O	hOSGEP|probable O-sialoglycoprotein endo	OSGEP	NO	#N/A
ENSG00000092096	0.452754	5.18547	9.75426	0.00178908	1	9606	51310	NULL	14	14q11.2	solute carrier family 22, member 17	protein-coding	SLC22A17	solute carrier family 22, member 17	O	24p3 receptor|NGAL receptor|brain-type o	SLC22A17	NO	#N/A
ENSG00000092098	-0.291831	6.28707	3.47253	0.0623958	1	9606	55072	NULL	14	14q11.2	ring finger protein 31	protein-coding	RNF31	ring finger protein 31	O	E3 ubiquitin-protein ligase RNF31|HOIL-1	RNF31	NO	#N/A
ENSG00000092108	0.269046	6.06283	3.59816	0.0578435	1	9606	23256	FKSG23	14	14q12	sec1 family domain containing 1	protein-coding	SCFD1	sec1 family domain containing 1	O	SLY1 homolog|sec1 family domain-containi	SCFD1	NO	#N/A
ENSG00000092140	-0.664249	5.41625	20.386	6.32913e-06	0.0830824	9606	55632	NULL	14	14q12	G2/M-phase specific E3 ubiquitin protein ligase	protein-coding	G2E3	G2/M-phase specific E3 ubiquitin protein ligase	O	G2/M phase-specific E3 ubiquitin-protein	G2E3	NO	#N/A
ENSG00000092148	-0.178095	7.42303	1.01933	0.312679	1	9606	25831	NULL	14	14q12	HECT domain containing E3 ubiquitin protein ligase 1	protein-coding	HECTD1	HECT domain containing E3 ubiquitin protein ligase 1	O	E3 ligase for inhibin receptor|E3 ubiqui	HECTD1	NO	#N/A
ENSG00000092199	-0.369366	9.43354	3.91039	0.0479884	1	9606	3183	NULL	14	14q11.2	heterogeneous nuclear ribonucleoprotein C (C1/C2)	protein-coding	HNRNPC	heterogeneous nuclear ribonucleoprotein C (C1/C2)	O	heterogeneous nuclear ribonucleoproteins	HNRNPC	NO	#N/A
ENSG00000092201	0.0277352	9.14783	0.0395266	0.842409	1	9606	11198	NULL	14	14q11.2	suppressor of Ty 16 homolog (S. cerevisiae)	protein-coding	SUPT16H	suppressor of Ty 16 homolog (S. cerevisiae)	O	FACT 140 kDa subunit|FACT complex subuni	SUPT16H	NO	#N/A
ENSG00000092203	0.0250034	6.55951	0.03475	0.852121	1	9606	9878	NULL	14	14q11.2	TOX high mobility group box family member 4	protein-coding	TOX4	TOX high mobility group box family member 4	O	epidermal Langerhans cell protein LCP1|m	TOX4	NO	#N/A
ENSG00000092208	0.140967	4.00764	0.584335	0.444618	1	9606	8487	NULL	14	14q13	gem (nuclear organelle) associated protein 2	protein-coding	GEMIN2	gem (nuclear organelle) associated protein 2	O	SMN interacting protein 1-delta|componen	GEMIN2	NO	#N/A
ENSG00000092330	0.0303504	4.88707	0.0457125	0.830699	1	9606	26277	NULL	14	14q12	TERF1 (TRF1)-interacting nuclear factor 2	protein-coding	TINF2	TERF1 (TRF1)-interacting nuclear factor 2	O	TERF1-interacting nuclear factor 2|TRF1-	TINF2	NO	#N/A
ENSG00000092421	-0.416941	5.84338	9.30984	0.00227927	1	9606	57556	NULL	5	5q23.1	sema domain, transmembrane domain (TM), and cytoplasmic domain, (semaphorin) 6A	protein-coding	SEMA6A	sema domain, transmembrane domain (TM), and cytoplasmic domain, (semaphorin) 6A	O	SEMA6A-1|sema VIa|semaphorin 6A-1|semaph	SEMA6A	NO	#N/A
ENSG00000092439	0.137698	5.53799	0.858188	0.354246	1	9606	54822	NULL	15	15q21	transient receptor potential cation channel, subfamily M, member 7	protein-coding	TRPM7	transient receptor potential cation channel, subfamily M, member 7	O	LTRPC ion channel family member 7|LTrpC-	TRPM7	NO	#N/A
ENSG00000092445	-0.0629318	6.54117	0.12795	0.720568	1	9606	7301	NULL	15	15q15	TYRO3 protein tyrosine kinase	protein-coding	TYRO3	TYRO3 protein tyrosine kinase	O	tyrosine-protein kinase DTK|tyrosine-pro	TYRO3	NO	#N/A
ENSG00000092470	-0.0498385	5.61877	0.131886	0.716484	1	9606	79968	NULL	15	15q15.3	WD repeat domain 76	protein-coding	WDR76	WD repeat domain 76	O	WD repeat-containing protein 76	WDR76	NO	#N/A
ENSG00000092531	0.0957287	5.88089	0.352771	0.552549	1	9606	8773	NULL	15	15q14	synaptosomal-associated protein, 23kDa	protein-coding	SNAP23	synaptosomal-associated protein, 23kDa	O	synaptosomal-associated protein 23|vesic	SNAP23	NO	#N/A
ENSG00000092621	0.0748811	6.84881	0.282507	0.595063	1	9606	26227	RP4-683H9.1	1	1p12	phosphoglycerate dehydrogenase	protein-coding	PHGDH	phosphoglycerate dehydrogenase	O	3-phosphoglycerate dehydrogenase|D-3-pho	PHGDH	NO	#N/A
ENSG00000092758	-0.161187	6.3769	0.458539	0.498308	1	9606	1299	RP5-885L7.6	20	20q13.3	collagen, type IX, alpha 3	protein-coding	COL9A3	collagen, type IX, alpha 3	O	collagen IX, alpha-3 polypeptide|collage	COL9A3	NO	#N/A
ENSG00000092820	-0.011884	8.1216	0.00618515	0.937314	1	9606	7430	NULL	6	6q25.3	ezrin	protein-coding	EZR	ezrin	O	cytovillin 2|p81|villin 2 (ezrin)|villin	EZR	NO	#N/A
ENSG00000092841	-0.05242	8.68447	0.0742352	0.785267	1	9606	4637	NULL	12	12q13.2	myosin, light chain 6, alkali, smooth muscle and non-muscle	protein-coding	MYL6	myosin, light chain 6, alkali, smooth muscle and non-muscle	O	17 kDa myosin light chain|myosin light c	MYL6	NO	#N/A
ENSG00000092847	-0.0548405	6.23039	0.0951106	0.757778	1	9606	26523	RP4-789D17.1	1	1p34.3	argonaute RISC catalytic component 1	protein-coding	AGO1	argonaute RISC catalytic component 1	O	Golgi Endoplasmic Reticulum protein 95 k	AGO1	NO	#N/A
ENSG00000092853	-0.0945379	6.0354	0.466393	0.494651	1	9606	63967	NULL	1	1p34.2	claspin	protein-coding	CLSPN	claspin	O	claspin homolog|hClaspin	CLSPN	NO	#N/A
ENSG00000092871	0.0480264	4.98442	0.114012	0.735622	1	9606	117584	NULL	17	17q12	ring finger and FYVE-like domain containing E3 ubiquitin protein ligase	protein-coding	RFFL	ring finger and FYVE-like domain containing E3 ubiquitin protein ligase	O	E3 ubiquitin-protein ligase rififylin|FY	RFFL	NO	#N/A
ENSG00000092929	1.21622	1.43437	35.1205	3.09923e-09	4.16878e-05	9606	201294	NULL	17	17q25.1	unc-13 homolog D (C. elegans)	protein-coding	UNC13D	unc-13 homolog D (C. elegans)	O	protein unc-13 homolog D	UNC13D	UP	UNC13D
ENSG00000092931	-0.370654	4.72865	6.09735	0.0135385	1	9606	79157	NULL	17	17q25	major facilitator superfamily domain containing 11	protein-coding	MFSD11	major facilitator superfamily domain containing 11	O	UNC93-like protein MFSD11|major facilita	MFSD11	NO	#N/A
ENSG00000092964	-0.295596	6.44643	3.18959	0.0741088	1	9606	1808	NULL	8	8p22-p21	dihydropyrimidinase-like 2	protein-coding	DPYSL2	dihydropyrimidinase-like 2	O	collapsin response mediator protein hCRM	DPYSL2	NO	#N/A
ENSG00000092969	-0.195605	3.97839	1.55644	0.212187	1	9606	7042	NULL	1	1q41	transforming growth factor, beta 2	protein-coding	TGFB2	transforming growth factor, beta 2	O	BSC-1 cell growth inhibitor|G-TSF|ceterm	TGFB2	NO	#N/A
ENSG00000092978	0.18511	5.08952	1.54588	0.213744	1	9606	55105	NULL	1	1q41	G patch domain containing 2	protein-coding	GPATCH2	G patch domain containing 2	O	G patch domain-containing protein 2|canc	GPATCH2	NO	#N/A
ENSG00000093000	-0.206638	7.35263	1.1836	0.276624	1	9606	10762	CTA-268H5.7	22	22q13.31	nucleoporin 50kDa	protein-coding	NUP50	nucleoporin 50kDa	O	50 kDa nucleoporin|nuclear pore complex	NUP50	NO	#N/A
ENSG00000093009	-0.282879	5.38456	2.43091	0.118964	1	9606	8318	UNQ374/PRO710	22	22q11.21	cell division cycle 45	protein-coding	CDC45	cell division cycle 45	O	CDC45 cell division cycle 45 homolog|CDC	CDC45	NO	#N/A
ENSG00000093010	-0.609818	5.83991	12.3048	0.000451806	1	9606	1312	NULL	22	22q11.21	catechol-O-methyltransferase	protein-coding	COMT	catechol-O-methyltransferase	O	catechol O-methyltransferase	COMT	NO	#N/A
ENSG00000093100	-0.261346	0.674232	0.119397	0.729689	1	#N/A	#N/A	#N/A	#N/A	#N/A	#N/A	#N/A	#N/A	#N/A	#N/A	#N/A	XXbac-B461K10.4	NO	#N/A
ENSG00000093144	-0.110974	6.43365	0.534273	0.464816	1	9606	55862	RP3-351K20.2	6	6q22.33	enoyl CoA hydratase domain containing 1	protein-coding	ECHDC1	enoyl CoA hydratase domain containing 1	O	enoyl Coenzyme A hydratase domain contai	ECHDC1	NO	#N/A
ENSG00000093167	-0.241415	5.30958	2.99939	0.0832958	1	9606	9209	NULL	3	3p22.2	leucine rich repeat (in FLII) interacting protein 2	protein-coding	LRRFIP2	leucine rich repeat (in FLII) interacting protein 2	O	LRR FLII-interacting protein 2|leucine-r	LRRFIP2	NO	#N/A
ENSG00000093183	0.257631	5.89916	3.44756	0.0633454	1	9606	9117	UNQ459/PRO784	3	3p22.1	SEC22 vesicle trafficking protein homolog C (S. cerevisiae)	protein-coding	SEC22C	SEC22 vesicle trafficking protein homolog C (S. cerevisiae)	O	SEC22 vesicle trafficking protein-like 3	SEC22C	NO	#N/A
ENSG00000093217	0.252311	3.84274	2.3255	0.127269	1	9606	9942	NULL	3	3p22-p21.3	xylulokinase homolog (H. influenzae)	protein-coding	XYLB	xylulokinase homolog (H. influenzae)	O	xylulose kinase	XYLB	NO	#N/A
ENSG00000094631	-0.0372435	4.58118	0.0663414	0.79674	1	9606	10013	JM21	X	Xp11.23	histone deacetylase 6	protein-coding	HDAC6	histone deacetylase 6	O	NULL	HDAC6	NO	#N/A
ENSG00000094804	-0.230716	6.96056	2.28361	0.130747	1	9606	990	NULL	17	17q21.3	cell division cycle 6	protein-coding	CDC6	cell division cycle 6	O	CDC6 cell division cycle 6 homolog|CDC6-	CDC6	NO	#N/A
ENSG00000094841	-0.226703	3.38221	1.69462	0.192993	1	9606	139596	RP11-311P8.3	X	Xq13.3	uracil phosphoribosyltransferase (FUR1) homolog (S. cerevisiae)	protein-coding	UPRT	uracil phosphoribosyltransferase (FUR1) homolog (S. cerevisiae)	O	UMP pyrophosphorylase|UPRTase|uracil pho	UPRT	NO	#N/A
ENSG00000094880	-0.0309602	5.61904	0.0350795	0.851429	1	9606	8697	NULL	5	5q31	cell division cycle 23	protein-coding	CDC23	cell division cycle 23	O	anaphase promoting complex subunit 8|ana	CDC23	NO	#N/A
ENSG00000094914	-0.334207	5.57334	3.36076	0.0667673	1	9606	8086	GL003	12	12q13	achalasia, adrenocortical insufficiency, alacrimia	protein-coding	AAAS	achalasia, adrenocortical insufficiency, alacrimia	O	Allgrove, triple-A|aladin	AAAS	NO	#N/A
ENSG00000094916	0.423427	8.9011	4.50479	0.0338	1	9606	23468	NULL	12	12q13.13	chromobox homolog 5	protein-coding	CBX5	chromobox homolog 5	O	HP1 alpha homolog|HP1-ALPHA|HP1Hs alpha|	CBX5	NO	#N/A
ENSG00000094975	-0.014327	6.81143	0.00976325	0.92129	1	9606	51430	NULL	1	1q24	SUN domain containing ossification factor	protein-coding	SUCO	SUN domain containing ossification factor	O	SUN domain-containing ossification facto	SUCO	NO	#N/A
ENSG00000095002	-0.0940972	6.62254	0.426663	0.513631	1	9606	4436	NULL	2	2p21	mutS homolog 2, colon cancer, nonpolyposis type 1 (E. coli)	protein-coding	MSH2	mutS homolog 2, colon cancer, nonpolyposis type 1 (E. coli)	O	DNA mismatch repair protein Msh2|hMSH2	MSH2	NO	#N/A
ENSG00000095015	-0.191213	4.10322	1.59957	0.205964	1	9606	4214	NULL	5	5q11.2	mitogen-activated protein kinase kinase kinase 1, E3 ubiquitin protein ligase	protein-coding	MAP3K1	mitogen-activated protein kinase kinase kinase 1, E3 ubiquitin protein ligase	O	MAP/ERK kinase kinase 1|MAPK/ERK kinase	MAP3K1	NO	#N/A
ENSG00000095059	-0.413243	5.39842	5.3264	0.0210047	1	9606	1725	NULL	19	19p13.2	deoxyhypusine synthase	protein-coding	DHPS	deoxyhypusine synthase	O	migration-inducing gene 13	DHPS	NO	#N/A
ENSG00000095066	0.539897	3.62839	10.6789	0.00108365	1	9606	29911	NULL	19	19p13.2	hook homolog 2 (Drosophila)	protein-coding	HOOK2	hook homolog 2 (Drosophila)	O	h-hook2|hHK2|protein Hook homolog 2	HOOK2	NO	#N/A
ENSG00000095139	-0.0986063	7.54239	0.538938	0.462873	1	9606	372	NULL	11	11q23.3	archain 1	protein-coding	ARCN1	archain 1	O	archain vesicle transport protein 1|coat	ARCN1	NO	#N/A
ENSG00000095203	0.33175	5.65176	4.56164	0.0326957	1	9606	54566	NULL	9	9q31-q32	erythrocyte membrane protein band 4.1 like 4B	protein-coding	EPB41L4B	erythrocyte membrane protein band 4.1 like 4B	O	EHM2|FERM-containing protein CG1|band 4.	EPB41L4B	NO	#N/A
ENSG00000095209	0.282786	4.8325	3.58797	0.0581993	1	9606	55151	RP11-219P18.1	9	9q31.2	transmembrane protein 38B	protein-coding	TMEM38B	transmembrane protein 38B	O	trimeric intracellular cation channel ty	TMEM38B	NO	#N/A
ENSG00000095261	-0.209077	6.20981	1.64908	0.199084	1	9606	5711	RP11-27I1.5	9	9q33.2	proteasome (prosome, macropain) 26S subunit, non-ATPase, 5	protein-coding	PSMD5	proteasome (prosome, macropain) 26S subunit, non-ATPase, 5	O	26S protease subunit S5 basic|26S protea	PSMD5	NO	#N/A
ENSG00000095303	0.479924	4.75927	10.805	0.00101228	1	9606	5742	RP11-542K23.6	9	9q32-q33.3	prostaglandin-endoperoxide synthase 1 (prostaglandin G/H synthase and cyclooxygenase)	protein-coding	PTGS1	prostaglandin-endoperoxide synthase 1 (prostaglandin G/H synthase and cyclooxygenase)	O	PGH synthase 1|cyclooxygenase-1|prostagl	PTGS1	NO	#N/A
ENSG00000095319	0.044591	7.33379	0.0939082	0.759266	1	9606	23511	RP11-167N5.2	9	9q34.11	nucleoporin 188kDa	protein-coding	NUP188	nucleoporin 188kDa	O	nucleoporin NUP188 homolog	NUP188	NO	#N/A
ENSG00000095321	-0.169382	5.14963	1.05631	0.304058	1	9606	1384	RP11-247A12.5	9	9q34.1	carnitine O-acetyltransferase	protein-coding	CRAT	carnitine O-acetyltransferase	O	CAT|carnitine acetylase|carnitine acetyl	CRAT	NO	#N/A
ENSG00000095370	0.276411	0.125476	0.98449	0.321093	1	9606	10044	RP11-56D16.1	9	9q34.11	SH2 domain containing 3C	protein-coding	SH2D3C	SH2 domain containing 3C	O	SH2 domain-containing Eph receptor-bindi	SH2D3C	NO	#N/A
ENSG00000095380	-0.0717632	5.99487	0.259013	0.610799	1	9606	54187	RP11-404F11.3	9	9p24.1-p23	N-acetylneuraminic acid synthase	protein-coding	NANS	N-acetylneuraminic acid synthase	O	N-acetylneuraminate synthase|N-acetylneu	NANS	NO	#N/A
ENSG00000095383	0.122255	3.06592	0.543144	0.461133	1	9606	55357	RP11-404F11.2	9	9q22.33	TBC1 domain family, member 2	protein-coding	TBC1D2	TBC1 domain family, member 2	O	TBC1 domain family member 2A|TBC1 domain	TBC1D2	NO	#N/A
ENSG00000095397	-0.0979198	2.86116	0.288002	0.591504	1	9606	25861	RP11-9M16.1	9	9q32	deafness, autosomal recessive 31	protein-coding	DFNB31	deafness, autosomal recessive 31	O	CASK-interacting protein CIP98|autosomal	DFNB31	NO	#N/A
ENSG00000095485	-0.101052	4.90867	0.457629	0.498734	1	9606	55280	RP11-316M21.3	10	10q24.31	CWF19-like 1, cell cycle control (S. pombe)	protein-coding	CWF19L1	CWF19-like 1, cell cycle control (S. pombe)	O	CWF19-like protein 1	CWF19L1	NO	#N/A
ENSG00000095539	0.451053	2.53013	5.63175	0.017638	1	9606	57715	RP11-108L7.1	10	10q24.31	sema domain, immunoglobulin domain (Ig), transmembrane domain (TM) and short cytoplasmic domain, (semaphorin) 4G	protein-coding	SEMA4G	sema domain, immunoglobulin domain (Ig), transmembrane domain (TM) and short cytoplasmic domain, (semaphorin) 4G	O	semaphorin-4G	SEMA4G	NO	#N/A
ENSG00000095564	0.063115	5.54339	0.199494	0.65513	1	9606	9044	NULL	10	10q22-q23	BTAF1 RNA polymerase II, B-TFIID transcription factor-associated, 170kDa	protein-coding	BTAF1	BTAF1 RNA polymerase II, B-TFIID transcription factor-associated, 170kDa	O	ATP-dependent helicase BTAF1|B-TFIID tra	BTAF1	NO	#N/A
ENSG00000095574	0.181174	4.00758	1.27466	0.258894	1	9606	64376	NULL	10	10q26	IKAROS family zinc finger 5 (Pegasus)	protein-coding	IKZF5	IKAROS family zinc finger 5 (Pegasus)	O	zinc finger protein Pegasus|zinc finger	IKZF5	NO	#N/A
ENSG00000095587	-0.25884	1.19946	1.44759	0.228915	1	9606	7093	NULL	10	10q23-q24	tolloid-like 2	protein-coding	TLL2	tolloid-like 2	O	tolloid-like protein 2	TLL2	NO	#N/A
ENSG00000095637	-0.198065	3.78917	1.58168	0.208519	1	9606	10580	RP11-476E15.1	10	10q23.33	sorbin and SH3 domain containing 1	protein-coding	SORBS1	sorbin and SH3 domain containing 1	O	Fas-ligand associated factor 2|SH3 domai	SORBS1	NO	#N/A
ENSG00000095739	-0.699054	4.30636	23.2801	1.40039e-06	0.0185201	9606	25805	NULL	10	10p12.3-p11.2	BMP and activin membrane-bound inhibitor homolog (Xenopus laevis)	protein-coding	BAMBI	BMP and activin membrane-bound inhibitor homolog (Xenopus laevis)	O	BMP and activin membrane-bound inhibitor	BAMBI	NO	#N/A
ENSG00000095752	0.564066	4.82568	14.3422	0.000152412	1	9606	3589	NULL	19	19q13.3-q13.4	interleukin 11	protein-coding	IL11	interleukin 11	O	adipogenesis inhibitory factor|interleuk	IL11	NO	#N/A
ENSG00000095787	-0.188469	7.01408	1.95374	0.162184	1	9606	51322	RP11-48B24.1	10	10p12.1|10p12.1-p11.2	WW domain containing adaptor with coiled-coil	protein-coding	WAC	WW domain containing adaptor with coiled-coil	O	WW domain-containing adapter protein wit	WAC	NO	#N/A
ENSG00000095794	0.040209	4.96255	0.0648333	0.799014	1	9606	1390	RP11-324I22.1	10	10p11.21	cAMP responsive element modulator	protein-coding	CREM	cAMP responsive element modulator	O	CREM 2alpha-b protein|CREM 2beta-a prote	CREM	NO	#N/A
ENSG00000095906	-0.310474	6.03053	4.91158	0.0266772	1	9606	10101	NULL	16	16p13.3	nucleotide binding protein 2	protein-coding	NUBP2	nucleotide binding protein 2	O	C447E6.1 (nucleotide binding protein 1 (	NUBP2	NO	#N/A
ENSG00000095951	-0.113384	4.53687	0.408559	0.522702	1	9606	3096	RP3-451B15.2	6	6p24-p22.3	human immunodeficiency virus type I enhancer binding protein 1	protein-coding	HIVEP1	human immunodeficiency virus type I enhancer binding protein 1	O	GAAP|HIV-EP1|Zinc finger protein 40 (Hum	HIVEP1	NO	#N/A
ENSG00000096060	0.254299	6.70232	3.61495	0.0572626	1	9606	2289	RP3-340B19.6	6	6p21.31	FK506 binding protein 5	protein-coding	FKBP5	FK506 binding protein 5	O	51 kDa FK506-binding protein 5|51 kDa FK	FKBP5	NO	#N/A
ENSG00000096063	-0.0427652	7.20583	0.0703484	0.79083	1	9606	6732	RP3-422H11.1	6	6p21.31	SRSF protein kinase 1	protein-coding	SRPK1	SRSF protein kinase 1	O	SFRS protein kinase 1|SR-protein-specifi	SRPK1	NO	#N/A
ENSG00000096070	0.149598	6.44299	0.773388	0.379171	1	9606	27154	RP3-524E15.1	6	6p21	bromodomain and PHD finger containing, 3	protein-coding	BRPF3	bromodomain and PHD finger containing, 3	O	bromodomain and PHD finger-containing pr	BRPF3	NO	#N/A
ENSG00000096080	-0.119424	5.69943	0.728036	0.393521	1	9606	55168	RP1-261G23.2	6	6p21.3	mitochondrial ribosomal protein S18A	protein-coding	MRPS18A	mitochondrial ribosomal protein S18A	O	28S ribosomal protein S18-3, mitochondri	MRPS18A	NO	#N/A
ENSG00000096092	0.136973	3.99738	0.324996	0.56862	1	9606	28978	PTD011	6	6p12.2	transmembrane protein 14A	protein-coding	TMEM14A	transmembrane protein 14A	O	NULL	TMEM14A	NO	#N/A
ENSG00000096093	0.572332	3.15994	11.1952	0.000820085	1	9606	114327	NULL	6	6p12.3	EF-hand domain (C-terminal) containing 1	protein-coding	EFHC1	EF-hand domain (C-terminal) containing 1	O	EF-hand domain-containing protein 1|myoc	EFHC1	NO	#N/A
ENSG00000096384	-0.483953	11.0415	13.1175	0.000292551	1	9606	3326	RP1-302G2.1	6	6p12	heat shock protein 90kDa alpha (cytosolic), class B member 1	protein-coding	HSP90AB1	heat shock protein 90kDa alpha (cytosolic), class B member 1	O	HSP90-beta|heat shock 84 kDa|heat shock	HSP90AB1	NO	#N/A
ENSG00000096401	-0.0154643	6.82206	0.0128809	0.909639	1	9606	988	RP1-319D22.1	6	6p21	cell division cycle 5-like	protein-coding	CDC5L	cell division cycle 5-like	O	CDC5 cell division cycle 5-like|Cdc5-rel	CDC5L	NO	#N/A
ENSG00000096433	-0.338537	6.90731	4.55984	0.0327301	1	9606	3710	NULL	6	6p21	inositol 1,4,5-trisphosphate receptor, type 3	protein-coding	ITPR3	inositol 1,4,5-trisphosphate receptor, type 3	O	IP3 receptor|inositol 1,4,5-triphosphate	ITPR3	NO	#N/A
ENSG00000096654	-0.228554	3.48267	2.15857	0.141776	1	9606	7738	NULL	6	6p21.3	zinc finger protein 184	protein-coding	ZNF184	zinc finger protein 184	O	zinc finger protein 184 (Kruppel-like)	ZNF184	NO	#N/A
ENSG00000096717	0.0959842	4.88602	0.471402	0.492343	1	9606	23411	RP11-57G10.3	10	10q21.3	sirtuin 1	protein-coding	SIRT1	sirtuin 1	O	NAD-dependent deacetylase sirtuin-1|NAD-	SIRT1	NO	#N/A
ENSG00000096746	-0.327641	7.57783	3.59426	0.0579796	1	9606	3189	NULL	10	10q22	heterogeneous nuclear ribonucleoprotein H3 (2H9)	protein-coding	HNRNPH3	heterogeneous nuclear ribonucleoprotein H3 (2H9)	O	heterogeneous nuclear ribonucleoprotein	HNRNPH3	NO	#N/A
ENSG00000096872	0.041189	2.93815	0.0650498	0.798686	1	9606	80173	NULL	9	9p21.2	intraflagellar transport 74 homolog (Chlamydomonas)	protein-coding	IFT74	intraflagellar transport 74 homolog (Chlamydomonas)	O	capillary morphogenesis gene 1 protein|c	IFT74	NO	#N/A
ENSG00000096968	-0.296182	3.19482	2.89868	0.0886521	1	9606	3717	NULL	9	9p24	Janus kinase 2	protein-coding	JAK2	Janus kinase 2	O	JAK-2|Janus kinase 2 (a protein tyrosine	JAK2	NO	#N/A
ENSG00000097007	-0.0853446	7.64168	0.335907	0.562201	1	9606	25	RP11-83J21.1	9	9q34.1	c-abl oncogene 1, non-receptor tyrosine kinase	protein-coding	ABL1	c-abl oncogene 1, non-receptor tyrosine kinase	O	Abelson tyrosine-protein kinase 1|bcr/c-	ABL1	NO	#N/A
ENSG00000097021	-0.295217	6.48927	3.78192	0.0518091	1	9606	11332	RP1-120G22.10-004	1	1p36	acyl-CoA thioesterase 7	protein-coding	ACOT7	acyl-CoA thioesterase 7	O	CTE-IIa|acyl-CoA thioesterase 2|acyl-CoA	ACOT7	NO	#N/A
ENSG00000097033	0.129651	6.74816	0.844017	0.35825	1	9606	51100	CGI-61	1	1p22	SH3-domain GRB2-like endophilin B1	protein-coding	SH3GLB1	SH3-domain GRB2-like endophilin B1	O	Bax-interacting factor 1|SH3 domain-cont	SH3GLB1	NO	#N/A
ENSG00000097046	0.409275	4.95797	8.00924	0.00465392	1	9606	8317	NULL	1	1p22	cell division cycle 7	protein-coding	CDC7	cell division cycle 7	O	CDC7 (cell division cycle 7, S. cerevisi	CDC7	NO	#N/A
ENSG00000097096	0.516152	0.908456	4.94283	0.0261991	1	9606	84144	NULL	1	1p22.3	synapse defective 1, Rho GTPase, homolog 2 (C. elegans)	protein-coding	SYDE2	synapse defective 1, Rho GTPase, homolog 2 (C. elegans)	O	protein syd-1 homolog 2|rho GTPase-activ	SYDE2	NO	#N/A
ENSG00000099139	-0.00515452	2.96177	0.000903547	0.97602	1	9606	5125	RP11-422N19.4	9	9q21.3	proprotein convertase subtilisin/kexin type 5	protein-coding	PCSK5	proprotein convertase subtilisin/kexin type 5	O	hPC6|prohormone convertase 5|proprotein	PCSK5	NO	#N/A
ENSG00000099194	-0.519098	9.92856	11.1078	0.000859636	1	9606	6319	PRO1933	10	10q24.31	stearoyl-CoA desaturase (delta-9-desaturase)	protein-coding	SCD	stearoyl-CoA desaturase (delta-9-desaturase)	O	acyl-CoA desaturase|delta(9)-desaturase|	SCD	NO	#N/A
ENSG00000099203	0.322192	5.98892	5.4075	0.0200504	1	9606	11018	NULL	19	19p13.2	transmembrane emp24 protein transport domain containing 1	protein-coding	TMED1	transmembrane emp24 protein transport domain containing 1	O	IL1RL1-binding protein|T1/ST2 receptor b	TMED1	NO	#N/A
ENSG00000099204	0.851004	4.92881	23.2694	1.40822e-06	0.0186223	9606	3983	RP11-317F20.1	10	10q25	actin binding LIM protein 1	protein-coding	ABLIM1	actin binding LIM protein 1	O	actin-binding LIM protein 1|actin-bindin	ABLIM1	NO	#N/A
ENSG00000099219	0.329694	3.87933	3.78952	0.0515746	1	9606	79956	RP11-207C16.6	9	9p24	endoplasmic reticulum metallopeptidase 1	protein-coding	ERMP1	endoplasmic reticulum metallopeptidase 1	O	Felix-ina|aminopeptidase Fxna|bA207C16.3	ERMP1	NO	#N/A
ENSG00000099246	-0.0979162	5.84043	0.51012	0.475087	1	9606	22931	RP11-148B2.1	10	10p12.1	RAB18, member RAS oncogene family	protein-coding	RAB18	RAB18, member RAS oncogene family	O	RAB18 small GTPase|ras-related protein R	RAB18	NO	#N/A
ENSG00000099250	-0.0432853	8.80949	0.0728018	0.7873	1	9606	8829	RP11-342D11.1	10	10p12	neuropilin 1	protein-coding	NRP1	neuropilin 1	O	neuropilin-1|transmembrane receptor|vasc	NRP1	NO	#N/A
ENSG00000099282	0.469333	3.82963	8.18367	0.00422691	1	9606	23555	UNQ677/PRO1311	10	10q22.1	tetraspanin 15	protein-coding	TSPAN15	tetraspanin 15	O	tetraspan NET-7|tetraspanin-15|transmemb	TSPAN15	NO	#N/A
ENSG00000099290	0.130652	4.86662	0.798645	0.371499	1	9606	387680	RP11-56A21.1	10	10q11.23	family with sequence similarity 21, member A	protein-coding	FAM21A	family with sequence similarity 21, member A	O	WASH complex subunit FAM21A	FAM21A	NO	#N/A
ENSG00000099308	0.00527681	3.56975	0.00055512	0.981203	1	9606	23031	NULL	19	19p13.11	microtubule associated serine/threonine kinase 3	protein-coding	MAST3	microtubule associated serine/threonine kinase 3	O	microtubule-associated serine/threonine-	MAST3	NO	#N/A
ENSG00000099326	-0.129489	2.89744	0.642579	0.422778	1	9606	7593	NULL	19	19q13.4	myeloid zinc finger 1	protein-coding	MZF1	myeloid zinc finger 1	O	zinc finger and SCAN domain-containing p	MZF1	NO	#N/A
ENSG00000099330	0.536113	2.27106	8.01106	0.00464924	1	9606	79629	NULL	19	19p13.11	occludin/ELL domain containing 1	protein-coding	OCEL1	occludin/ELL domain containing 1	O	occludin/ELL domain-containing protein 1	OCEL1	NO	#N/A
ENSG00000099331	-0.541193	7.37809	5.50485	0.0189638	1	9606	4650	NULL	19	19p13.1	myosin IXB	protein-coding	MYO9B	myosin IXB	O	myosin-IXb|unconventional myosin IXb|unc	MYO9B	NO	#N/A
ENSG00000099337	-0.219442	2.49143	0.73819	0.390241	1	9606	9424	NULL	19	19q13.1	potassium channel, subfamily K, member 6	protein-coding	KCNK6	potassium channel, subfamily K, member 6	O	K2P6.1 potassium channel|TWIK-originated	KCNK6	NO	#N/A
ENSG00000099341	0.195337	7.75042	1.49028	0.222172	1	9606	5714	NULL	19	19q13.2	proteasome (prosome, macropain) 26S subunit, non-ATPase, 8	protein-coding	PSMD8	proteasome (prosome, macropain) 26S subunit, non-ATPase, 8	O	26S proteasome non-ATPase regulatory sub	PSMD8	NO	#N/A
ENSG00000099364	-0.665582	7.13187	13.686	0.00021606	1	9606	54620	NULL	16	16p11.2	F-box and leucine-rich repeat protein 19	protein-coding	FBXL19	F-box and leucine-rich repeat protein 19	O	F-box/LRR-repeat protein 19|jumonji C do	FBXL19	NO	#N/A
ENSG00000099365	0.370253	1.28562	3.17841	0.0746172	1	9606	112755	NULL	16	16p11.2	syntaxin 1B	protein-coding	STX1B	syntaxin 1B	O	FP17469|syntaxin 1B1|syntaxin 1B2|syntax	STX1B	NO	#N/A
ENSG00000099377	0.792379	2.90064	23.3076	1.38057e-06	0.0182622	9606	80270	NULL	16	16p11.2	hydroxy-delta-5-steroid dehydrogenase, 3 beta- and steroid delta-isomerase 7	protein-coding	HSD3B7	hydroxy-delta-5-steroid dehydrogenase, 3 beta- and steroid delta-isomerase 7	O	3 beta-hydroxy-delta 5-C27-steroid oxido	HSD3B7	NO	#N/A
ENSG00000099381	-0.118465	5.97562	0.546424	0.459782	1	9606	9739	NULL	16	16p11.2	SET domain containing 1A	protein-coding	SETD1A	SET domain containing 1A	O	SET domain-containing protein 1A|hSET1A|	SETD1A	NO	#N/A
ENSG00000099385	0.105163	6.78554	0.294794	0.587165	1	9606	9274	NULL	16	16p11	B-cell CLL/lymphoma 7C	protein-coding	BCL7C	B-cell CLL/lymphoma 7C	O	B-cell CLL/lymphoma 7 protein family mem	BCL7C	NO	#N/A
ENSG00000099399	0.0214538	6.87426	0.0122612	0.91183	1	9606	4113	NULL	X	Xp21.3	melanoma antigen family B, 2	protein-coding	MAGEB2	melanoma antigen family B, 2	O	DSS-AHC critical interval MAGE superfami	MAGEB2	NO	#N/A
ENSG00000099617	-0.986503	2.04951	13.835	0.000199582	1	9606	1943	NULL	19	19p13.3	ephrin-A2	protein-coding	EFNA2	ephrin-A2	O	HEK7 ligand|eph-related receptor tyrosin	EFNA2	NO	#N/A
ENSG00000099622	-0.577546	6.48557	3.03255	0.0816095	1	9606	1153	NULL	19	19p13.3	cold inducible RNA binding protein	protein-coding	CIRBP	cold inducible RNA binding protein	O	A18 hnRNP|cold inducible RNA-binding pro	CIRBP	NO	#N/A
ENSG00000099624	-0.299525	4.57786	3.03486	0.0814935	1	9606	513	NULL	19	19p13.3	ATP synthase, H+ transporting, mitochondrial F1 complex, delta subunit	protein-coding	ATP5D	ATP synthase, H+ transporting, mitochondrial F1 complex, delta subunit	O	ATP synthase subunit delta, mitochondria	ATP5D	NO	#N/A
ENSG00000099625	-0.847773	3.0899	27.6431	1.4589e-07	0.00194544	9606	255057	NULL	19	19p13.3	chromosome 19 open reading frame 26	protein-coding	C19orf26	chromosome 19 open reading frame 26	O	downstream of Stk11|protein Dos	C19orf26	NO	#N/A
ENSG00000099783	-0.251961	8.86627	3.41287	0.0646897	1	9606	4670	NULL	19	19p13.3-p13.2	heterogeneous nuclear ribonucleoprotein M	protein-coding	HNRNPM	heterogeneous nuclear ribonucleoprotein M	O	CEA receptor|N-acetylglucosamine recepto	HNRNPM	NO	#N/A
ENSG00000099785	0.56253	1.22517	7.3465	0.00671936	1	9606	51257	HSPC240	19	19p13.2	membrane-associated ring finger (C3HC4) 2, E3 ubiquitin protein ligase	protein-coding	MARCH2	membrane-associated ring finger (C3HC4) 2, E3 ubiquitin protein ligase	O	E3 ubiquitin-protein ligase MARCH2|RING	MARCH2	NO	#N/A
ENSG00000099795	-0.0522228	6.1048	0.0867626	0.768334	1	9606	4713	NULL	19	19p13.12	NADH dehydrogenase (ubiquinone) 1 beta subcomplex, 7, 18kDa	protein-coding	NDUFB7	NADH dehydrogenase (ubiquinone) 1 beta subcomplex, 7, 18kDa	O	NADH dehydrogenase [ubiquinone] 1 beta s	NDUFB7	NO	#N/A
ENSG00000099797	-0.161386	6.72033	1.07081	0.300762	1	9606	9524	NULL	19	19p13.12	trans-2,3-enoyl-CoA reductase	protein-coding	TECR	trans-2,3-enoyl-CoA reductase	O	glycoprotein, synaptic 2|synaptic glycop	TECR	NO	#N/A
ENSG00000099800	-0.149842	6.46573	0.530869	0.466242	1	9606	26517	NULL	19	19p13.3	translocase of inner mitochondrial membrane 13 homolog (yeast)	protein-coding	TIMM13	translocase of inner mitochondrial membrane 13 homolog (yeast)	O	mitochondrial import inner membrane tran	TIMM13	NO	#N/A
ENSG00000099804	-0.187893	5.54055	1.61339	0.204015	1	9606	997	NULL	19	19p13.3	cell division cycle 34	protein-coding	CDC34	cell division cycle 34	O	cell division cycle 34 homolog|ubiquitin	CDC34	NO	#N/A
ENSG00000099810	0.126549	5.58516	0.836039	0.360532	1	9606	4507	NULL	9	9p21	methylthioadenosine phosphorylase	protein-coding	MTAP	methylthioadenosine phosphorylase	O	5'-methylthioadenosine phosphorylase|MTA	MTAP	NO	#N/A
ENSG00000099814	-0.325154	6.18735	3.25721	0.0711101	1	9606	283638	NULL	14	14q32.33	centrosomal protein 170B	protein-coding	CEP170B	centrosomal protein 170B	O	Cep170-related|centrosomal protein of 17	CEP170B	NO	#N/A
ENSG00000099817	-0.108629	6.82056	0.455289	0.499834	1	9606	5434	NULL	19	19p13.3	polymerase (RNA) II (DNA directed) polypeptide E, 25kDa	protein-coding	POLR2E	polymerase (RNA) II (DNA directed) polypeptide E, 25kDa	O	DNA directed RNA polymerase II 23 kda po	POLR2E	NO	#N/A
ENSG00000099821	-0.309225	6.46311	2.91483	0.0877685	1	9606	5442	NULL	19	19p13.3	polymerase (RNA) mitochondrial (DNA directed)	protein-coding	POLRMT	polymerase (RNA) mitochondrial (DNA directed)	O	DNA-directed RNA polymerase, mitochondri	POLRMT	NO	#N/A
ENSG00000099822	-0.122653	5.58321	0.493726	0.48227	1	9606	610	NULL	19	19p13.3	hyperpolarization activated cyclic nucleotide-gated potassium channel 2	protein-coding	HCN2	hyperpolarization activated cyclic nucleotide-gated potassium channel 2	O	brain cyclic nucleotide gated channel 2|	HCN2	NO	#N/A
ENSG00000099849	-0.159208	1.56002	0.632145	0.42657	1	9606	8045	NULL	11	11p15.5	Ras association (RalGDS/AF-6) domain family (N-terminal) member 7	protein-coding	RASSF7	Ras association (RalGDS/AF-6) domain family (N-terminal) member 7	O	HRAS1-related cluster protein 1|HRAS1-re	RASSF7	NO	#N/A
ENSG00000099860	-0.0675859	3.30229	0.0558276	0.813216	1	9606	4616	NULL	19	19p13.3	growth arrest and DNA-damage-inducible, beta	protein-coding	GADD45B	growth arrest and DNA-damage-inducible, beta	O	growth arrest and DNA damage-inducible p	GADD45B	NO	#N/A
ENSG00000099864	-0.00418102	5.41565	0.00068423	0.979131	1	9606	5064	NULL	19	19p13.3	paralemmin	protein-coding	PALM	paralemmin	O	paralemmin-1	PALM	NO	#N/A
ENSG00000099875	0.0776031	6.09767	0.286572	0.592426	1	9606	2872	NULL	19	19p13.3	MAP kinase interacting serine/threonine kinase 2	protein-coding	MKNK2	MAP kinase interacting serine/threonine kinase 2	O	G protein-coupled receptor kinase 7|MAP	MKNK2	NO	#N/A
ENSG00000099889	0.0576278	2.26812	0.0833231	0.772844	1	9606	421	NULL	22	22q11.21	armadillo repeat gene deleted in velocardiofacial syndrome	protein-coding	ARVCF	armadillo repeat gene deleted in velocardiofacial syndrome	O	armadillo repeat protein deleted in velo	ARVCF	NO	#N/A
ENSG00000099899	-0.0530719	6.26474	0.113903	0.735744	1	9606	27037	NULL	22	22q11.21	tRNA methyltransferase 2 homolog A (S. cerevisiae)	protein-coding	TRMT2A	tRNA methyltransferase 2 homolog A (S. cerevisiae)	O	TRM2 tRNA methyltransferase 2 homolog A|	TRMT2A	NO	#N/A
ENSG00000099901	-0.423489	8.09104	4.66368	0.030807	1	9606	5902	NULL	22	22q11.21	RAN binding protein 1	protein-coding	RANBP1	RAN binding protein 1	O	ran-binding protein 1|ran-specific GTPas	RANBP1	NO	#N/A
ENSG00000099904	-0.459021	5.79861	9.28849	0.00230598	1	9606	29801	NULL	22	22q11.21	zinc finger, DHHC-type containing 8	protein-coding	ZDHHC8	zinc finger, DHHC-type containing 8	O	membrane-associated DHHC8 zinc finger pr	ZDHHC8	NO	#N/A
ENSG00000099910	0.597487	4.39788	13.8846	0.000194385	1	9606	84861	NULL	22	22q11.21	kelch-like family member 22	protein-coding	KLHL22	kelch-like family member 22	O	kelch-like 22|kelch-like protein 22	KLHL22	NO	#N/A
ENSG00000099917	-0.390999	6.80465	7.63659	0.00571959	1	9606	51586	NULL	22	22q11.2	mediator complex subunit 15	protein-coding	MED15	mediator complex subunit 15	O	CTG repeat protein 7a|PC2 (positive cofa	MED15	NO	#N/A
ENSG00000099940	0.281958	5.86844	4.20211	0.0403737	1	9606	9342	NULL	22	22q11.21	synaptosomal-associated protein, 29kDa	protein-coding	SNAP29	synaptosomal-associated protein, 29kDa	O	soluble 29 kDa NSF attachment protein|sy	SNAP29	NO	#N/A
ENSG00000099942	-0.0872352	7.2861	0.422778	0.515554	1	9606	1399	NULL	22	22q11.21	v-crk sarcoma virus CT10 oncogene homolog (avian)-like	protein-coding	CRKL	v-crk sarcoma virus CT10 oncogene homolog (avian)-like	O	crk-like protein	CRKL	NO	#N/A
ENSG00000099949	-0.294565	5.18875	4.23532	0.0395911	1	9606	8216	NULL	22	22q11.21|22q11.1-q11.2	leucine-zipper-like transcription regulator 1	protein-coding	LZTR1	leucine-zipper-like transcription regulator 1	O	leucine-zipper-like regulator-1|leucine-	LZTR1	NO	#N/A
ENSG00000099953	0.614987	4.72984	17.2675	3.24694e-05	0.421194	9606	4320	NULL	22	22q11.23	matrix metallopeptidase 11 (stromelysin 3)	protein-coding	MMP11	matrix metallopeptidase 11 (stromelysin 3)	O	MMP-11|stromelysin III|stromelysin-3	MMP11	NO	#N/A
ENSG00000099956	-0.128996	6.81451	0.743931	0.388405	1	9606	6598	NULL	22	22q11.23|22q11	SWI/SNF related, matrix associated, actin dependent regulator of chromatin, subfamily b, member 1	protein-coding	SMARCB1	SWI/SNF related, matrix associated, actin dependent regulator of chromatin, subfamily b, member 1	O	BRG1-associated factor 47|SNF5 homolog|S	SMARCB1	NO	#N/A
ENSG00000099957	1.51262	1.66367	55.0392	1.18152e-13	1.60497e-09	9606	9127	NULL	22	22q11.21	purinergic receptor P2X, ligand-gated ion channel, 6	protein-coding	P2RX6	purinergic receptor P2X, ligand-gated ion channel, 6	O	ATP receptor|P2X purinoceptor 6|purinerg	P2RX6	UP	P2RX6
ENSG00000099968	0.0874069	6.19707	0.420961	0.516458	1	9606	23786	CD003	22	22q11.1	BCL2-like 13 (apoptosis facilitator)	protein-coding	BCL2L13	BCL2-like 13 (apoptosis facilitator)	O	bcl-2-like protein 13	BCL2L13	NO	#N/A
ENSG00000099974	-0.0982157	0.441836	0.101006	0.750625	1	9606	100037417	NULL	22	22q11.23	D-dopachrome tautomerase-like	protein-coding	DDTL	D-dopachrome tautomerase-like	O	D-dopachrome decarboxylase-like protein|	DDTL	NO	#N/A
ENSG00000099977	0.0325787	5.46501	0.0278809	0.867389	1	9606	1652	hCG_41098	22	22q11.23	D-dopachrome tautomerase	protein-coding	DDT	D-dopachrome tautomerase	O	D-dopachrome decarboxylase|phenylpyruvat	DDT	NO	#N/A
ENSG00000099991	-0.0713089	6.37945	0.180934	0.670572	1	9606	23523	NULL	22	22q11.23	calcineurin binding protein 1	protein-coding	CABIN1	calcineurin binding protein 1	O	calcineurin binding protein cabin 1|calc	CABIN1	NO	#N/A
ENSG00000099992	0.011854	4.094	0.0057047	0.939793	1	9606	83874	NULL	22	22q12.2	TBC1 domain family, member 10A	protein-coding	TBC1D10A	TBC1 domain family, member 10A	O	EBP50-PDX interactor of 64 kDa|EBP50-PDZ	TBC1D10A	NO	#N/A
ENSG00000099994	0.743465	2.04544	15.019	0.000106433	1	9606	56241	NULL	22	22q11-q12	sushi domain containing 2	protein-coding	SUSD2	sushi domain containing 2	O	Sushi domain (SCR repeat) containing|sus	SUSD2	NO	#N/A
ENSG00000099995	-0.118526	7.65502	0.765785	0.381524	1	9606	10291	NULL	22	22q12.2	splicing factor 3a, subunit 1, 120kDa	protein-coding	SF3A1	splicing factor 3a, subunit 1, 120kDa	O	SAP 114|pre-mRNA processing 21|pre-mRNA	SF3A1	NO	#N/A
ENSG00000099998	-0.36844	3.82035	3.64645	0.056189	1	9606	2687	NULL	22	22q11.23	gamma-glutamyltransferase 5	protein-coding	GGT5	gamma-glutamyltransferase 5	O	GGT 5|gamma-glutamyl cleaving enzyme|gam	GGT5	NO	#N/A
ENSG00000099999	0.196217	4.08044	1.51085	0.219009	1	9606	200312	NULL	22	22q12.2	ring finger protein 215	protein-coding	RNF215	ring finger protein 215	O	RING finger protein 215	RNF215	NO	#N/A
ENSG00000100003	0.257986	3.83041	3.0464	0.0809165	1	9606	23541	NULL	22	22q12.2	SEC14-like 2 (S. cerevisiae)	protein-coding	SEC14L2	SEC14-like 2 (S. cerevisiae)	O	SEC14-like protein 2|alpha-tocopherol-as	SEC14L2	NO	#N/A
ENSG00000100014	0.127512	7.01966	0.337973	0.561002	1	9606	23384	NULL	22	22q11.23	sperm antigen with calponin homology and coiled-coil domains 1-like	protein-coding	SPECC1L	sperm antigen with calponin homology and coiled-coil domains 1-like	O	SPECC1-like protein|cytokinesis and spin	SPECC1L	NO	#N/A
ENSG00000100023	0.130138	6.11573	0.933033	0.334076	1	9606	23759	NULL	22	22q11.21	peptidylprolyl isomerase (cyclophilin)-like 2	protein-coding	PPIL2	peptidylprolyl isomerase (cyclophilin)-like 2	O	PPIase|U-box domain containing 7|cycloph	PPIL2	NO	#N/A
[truncated: 11,981 more rows]

## Sheet: TRIAM_SIG
identifier	log2FoldChange	logCPM	LR	pvalue	padj	tax_id	GeneID	LocusTag	chromosome	map_location	description	type	Symbol_autho	name	status	other	Symbol	diffexpressed	delabel
[truncated: 13,806 more rows]
